# Supplementary material for: Genetics of circulating proteins in newborn babies at high risk of type 1 diabetes
Source: Nat Commun. 2025 Apr 22;16:3750. doi: 10.1038/s41467-025-58972-3 (PMC12015297; doi:10.1038/s41467-025-58972-3)
Supplement: Supplementary file 3 — Supplementary Data 1 [file 41467_2025_58972_MOESM3_ESM.xlsx]

## Sheet: Sheet1
cis- and trans-pQTL signals detected by GCTA-COJO. P-value < 5e-8; The column "Studies" denotes the list of studies (as reported in Supplementary Data 2) in which a pQTL signal for the corresponding protein was found within +/- 1Mb from the newborn pQTL lead SNP reported in the 'SNP (hg19)' column. TSS=transcription start site
Protein Olink ID	SNP (hg19)	beta	beta_se	pvalue	uniprot	geneName	ProteinChr	bp_38	TSS_38	is.Cis	Studies
OID21096	1:9034598_A_G	0.456107	0.0555565	2.21582e-16	P23280	CA6	1	8974539	8945867	TRUE	Koprulu_2023;Eldjarn_2023;Emilsson_2020;Suhre_2016;Sun_2018;Gudjonsson_2022;Viñuela_2021;Benson_2018;Carayol_2017;Emilsson_2018;Zhong_2020
OID30345	1:20915701_A_C	-0.609252	0.0585822	2.48061e-25	P32320	CDA	1	20589208	20588948	TRUE	Koprulu_2023;Eldjarn_2023;Mirauta_2020
OID20578	1:25561667_A_G	-0.703081	0.0551324	3.0155e-37	Q14773	ICAM4	19	25235176	10286967	FALSE	Eldjarn_2023;Emilsson_2020;Sun_2018;Gudjonsson_2022
OID31279	1:40226046_A_G	-0.537301	0.0582332	2.79065e-20	Q9UNP9	PPIE	1	39760374	39692182	TRUE	Koprulu_2023;Eldjarn_2023;Mirauta_2020;Gudjonsson_2022;Suhre_2016;Sun_2018;Emilsson_2018
OID30359	1:81490874_A_T	0.3649	0.066796	4.68413e-08	P07093	SERPINE2	2	81025189	224039319	FALSE	Koprulu_2023
OID21432	1:147124310_G_T	-0.774919	0.0603321	9.26767e-38	Q9NPH0	ACP6	1	147652507	147670496	TRUE	Koprulu_2023;Eldjarn_2023;Emilsson_2020;Mirauta_2020;Robins_2021;Zhong_2021;Emilsson_2018;Zhong_2020;Gudjonsson_2022;Viñuela_2021
OID30837	1:149865483_A_G	-0.64975	0.110675	4.33716e-09	Q9Y3E2	BOLA1	1	149893929	149887890	TRUE	Eldjarn_2023;Robins_2021
OID20385	1:154426264_C_T	0.87864	0.0565432	1.88117e-54	P08887	IL6R	1	154453788	154405193	TRUE	Koprulu_2023;Eldjarn_2023;Emilsson_2020;Suhre_2016;Ahsan_2017;Enroth_2014;Yang_2021;Zhernakova_2018;Gudjonsson_2022;Viñuela_2021;Kim_2013;Melzer_2008;Kauwe_2014;Sun_2018;Sasayama_2017;Sun_2016;Di-Narzo_2017;Lourdusamy_2012;Zhong_2021;Emilsson_2018;Pietzner_2020
OID20692	1:160654758_C_G	-0.505599	0.0834139	1.35002e-09	P09326	CD48	1	160684968	160711851	TRUE	Koprulu_2023;Eldjarn_2023;Emilsson_2018;Gudjonsson_2022;Emilsson_2020;Sun_2018
OID20628	1:160835587_A_G	0.38809	0.0685046	1.46881e-08	Q9BZW8	CD244	1	160865797	160862902	TRUE	Koprulu_2023;Eldjarn_2023;Höglund_2019;Emilsson_2020;Gudjonsson_2022
OID20391	1:161463876_C_G	-1.40485	0.0835539	1.93703e-63	P12318	FCGR2A	1	161494086	161505430	TRUE	Koprulu_2023;Eldjarn_2023;Emilsson_2020;Bretherick_2020;Yang_2021;Suhre_2016;Viñuela_2021;Sasayama_2017;Emilsson_2018;Lourdusamy_2012;Gudjonsson_2022;Zhong_2021;Sun_2018;Zhong_2020;Pantin_2018
OID20391	1:161515176_C_T	0.441468	0.0534627	1.48761e-16	P12318	FCGR2A	1	161545386	161505430	TRUE	Koprulu_2023;Eldjarn_2023;Emilsson_2020;Bretherick_2020;Yang_2021;Suhre_2016;Viñuela_2021;Sasayama_2017;Emilsson_2018;Lourdusamy_2012;Gudjonsson_2022;Zhong_2021;Sun_2018;Zhong_2020;Pantin_2018
OID20387	1:161593122_C_T	-0.470659	0.0566738	1.00071e-16	O75015	FCGR3B	1	161623332	161631963	TRUE	Koprulu_2023;Eldjarn_2023;Emilsson_2020;Gudjonsson_2022;Viñuela_2021;Emilsson_2018;Sun_2018;Suhre_2016
OID21515	1:167505072_A_G	0.401251	0.0544048	1.63992e-13	O75629	CREG1	1	167535835	167553767	TRUE	Eldjarn_2023;Sun_2018;Emilsson_2018;Gudjonsson_2022;Emilsson_2020
OID21398	1:168516377_C_G	0.41664	0.0644032	9.84946e-11	P47992	XCL1	1	168547139	168576473	TRUE	Koprulu_2023;Eldjarn_2023;Sun_2018;Suhre_2016;Viñuela_2021
OID30195	1:179842107_C_T	-0.870548	0.0562084	4.18987e-54	Q5JTV8	TOR1AIP1	1	179872972	179882042	TRUE	Koprulu_2023;Eldjarn_2023;Mirauta_2020
OID30758	1:196887457_A_G	-0.714663	0.084563	2.88202e-17	Q92496	CFHR4	1	196918327	196850241	TRUE	Koprulu_2023;Eldjarn_2023;Emilsson_2020;Emilsson_2018;Gudjonsson_2022
OID30758	1:196920299_A_T	-0.631224	0.0638309	4.64629e-23	Q92496	CFHR4	1	196951169	196850241	TRUE	Koprulu_2023;Eldjarn_2023;Emilsson_2020;Emilsson_2018;Gudjonsson_2022
OID30716	1:196962502_G_T	-0.322269	0.0560613	9.00328e-09	Q9BXR6	CFHR5	1	196993372	196977537	TRUE	Koprulu_2023;Eldjarn_2023;Viñuela_2021;Sun_2018;Gudjonsson_2022;Emilsson_2020;Yang_2021;Suhre_2016;Emilsson_2018
OID21426	1:205012198_G_T	0.485316	0.0790315	8.21111e-10	Q02246	CNTN2	1	205043070	205043197	TRUE	Koprulu_2023;Eldjarn_2023;Suhre_2016;Zhong_2021;Sun_2018;Zhong_2020;Gudjonsson_2022;Robins_2021;Yang_2021;Emilsson_2018;Sasayama_2017;Emilsson_2020
OID21454	1:226074563_G_T	-0.319576	0.0551061	6.65981e-09	O00292	LEFTY2	1	225886863	225941489	TRUE	Koprulu_2023;Eldjarn_2023
OID20417	1:230862998_C_T	0.296618	0.0535003	2.9525e-08	Q15582	TGFBI	5	230727252	136028895	FALSE	Eldjarn_2023;Viñuela_2021
OID31313	1:245133662_C_G	0.893878	0.0557317	6.82984e-58	Q5VUJ9	EFCAB2	1	244970360	244969705	TRUE	Koprulu_2023;Eldjarn_2023
OID30293	10:11797500_A_G	-1.45423	0.0924363	9.09371e-56	Q96DC8	ECHDC3	10	11755501	11742366	TRUE	Koprulu_2023;Eldjarn_2023;Mirauta_2020
OID20275	10:51549496_C_T	-0.974939	0.0563202	3.91009e-67	P08118	MSMB	10	46046326	46046324	TRUE	Koprulu_2023;Eldjarn_2023;Viñuela_2021;Sun_2018;Emilsson_2020;Zhong_2021;Zhong_2020;Gudjonsson_2022;Emilsson_2018
OID20275	10:47540020_C_T	-0.385858	0.0576052	2.10831e-11	P08118	MSMB	10	46168784	46046324	FALSE	Koprulu_2023;Eldjarn_2023;Viñuela_2021;Sun_2018;Emilsson_2020;Zhong_2021;Zhong_2020;Gudjonsson_2022;Emilsson_2018
OID20996	10:52008996_C_G	0.443879	0.0548173	5.61345e-16	Q9NR71	ASAH2	10	50249236	50248610	TRUE	Koprulu_2023;Eldjarn_2023;Emilsson_2020;Hillary_2019;Suhre_2016;Sun_2018;Zhong_2020;Di-Narzo_2017;Yang_2021;Gudjonsson_2022;Sasayama_2017;Emilsson_2018
OID20971	10:88722398_A_T	-0.50367	0.0633039	1.77143e-15	O76070	SNCG	10	86962641	86958618	TRUE	Koprulu_2023;Eldjarn_2023;Zhong_2021;Robins_2021
OID20316	10:90747169_A_C	0.446686	0.0559736	1.45981e-15	P25445	FAS	10	88987412	88990657	TRUE	Koprulu_2023;Eldjarn_2023;Yang_2021;Robins_2021;Sun_2018;Gudjonsson_2022;Zhernakova_2018;Viñuela_2021;Emilsson_2018
OID20279	10:99625319_C_T	-0.470005	0.0700117	1.90356e-11	Q9NQ79	CRTAC1	10	97865562	98030828	TRUE	Koprulu_2023;Eldjarn_2023;Gudjonsson_2022;Emilsson_2020;Viñuela_2021;Emilsson_2018;Robins_2021
OID21339	10:102824292_A_G	-0.967599	0.115331	4.8715e-17	Q96I82	KAZALD1	10	101064535	101061841	TRUE	Koprulu_2023;Eldjarn_2023;Zhong_2021;Zhong_2020
OID31122	10:118401371_A_C	0.305661	0.0551344	2.95765e-08	P54315	PNLIPRP1	10	116641860	116590385	TRUE	Eldjarn_2023;Emilsson_2018;Gudjonsson_2022
OID30964	10:127468458_C_T	-0.332591	0.0549582	1.43318e-09	P10746	UROS	10	125779889	125823248	TRUE	Koprulu_2023;Eldjarn_2023;Robins_2021;Emilsson_2020;Emilsson_2018;Gudjonsson_2022;Sun_2018
OID20588	10:131445731_C_T	-0.800567	0.0586262	1.87335e-42	P16455	MGMT	10	129647467	129467184	TRUE	Koprulu_2023;Eldjarn_2023;Mirauta_2020
OID20588	10:131506283_C_T	-0.84942	0.0774897	5.83824e-28	P16455	MGMT	10	129708019	129467184	TRUE	Koprulu_2023;Eldjarn_2023;Mirauta_2020
OID20588	10:131569668_A_G	0.948807	0.101173	6.71943e-21	P16455	MGMT	10	129771404	129467184	TRUE	Koprulu_2023;Eldjarn_2023;Mirauta_2020
OID30239	10:135183094_A_C	0.871047	0.113292	1.48855e-14	P30084	ECHS1	10	133369590	133373689	TRUE	Koprulu_2023;Eldjarn_2023;Robins_2021
OID31512	11:7685951_G_T	0.542638	0.070826	1.83681e-14	Q6BCY4	CYB5R2	11	7664720	7677222	TRUE	Koprulu_2023;Eldjarn_2023;Mirauta_2020
OID31477	11:9682401_C_T	-0.429299	0.0554074	9.33185e-15	Q9UH65	SWAP70	11	9660854	9664077	TRUE	Koprulu_2023;Eldjarn_2023;Robins_2021;Emilsson_2018;Gudjonsson_2022;Emilsson_2020;Sun_2018;Mirauta_2020
OID30687	11:59623378_A_C	-0.684836	0.0829443	1.4991e-16	P20061	TCN1	11	59855905	59866575	TRUE	Koprulu_2023;Eldjarn_2023;Emilsson_2020;Gudjonsson_2022;Sun_2018;Emilsson_2018
OID20731	11:59932579_A_G	0.427932	0.056679	4.34931e-14	Q9NZC2	TREM2	6	60165106	41163186	FALSE	Eldjarn_2023;Emilsson_2020;Gudjonsson_2022
OID20649	11:60776209_C_T	-0.55787	0.058361	1.18955e-21	P30203	CD6	11	61008737	60971643	TRUE	Koprulu_2023;Eldjarn_2023;Hillary_2020;Höglund_2019
OID30283	11:62085083_A_G	-0.706921	0.0822071	8.02252e-18	Q7L266	ASRGL1	11	62317611	62337448	TRUE	Koprulu_2023;Eldjarn_2023;Robins_2021;Mirauta_2020
OID21142	11:73114723_A_G	0.41919	0.064565	8.44084e-11	Q969Z4	RELT	11	73403678	73376264	TRUE	Koprulu_2023;Eldjarn_2023;Suhre_2016;Emilsson_2020;Emilsson_2018;Sun_2018;Gudjonsson_2022;Viñuela_2021
OID30236	11:77566054_A_G	-1.47613	0.0897404	8.54189e-61	Q9H7C9	AAMDC	11	77855008	77821109	TRUE	Koprulu_2023;Eldjarn_2023;Mirauta_2020;Robins_2021
OID20687	11:102650424_C_T	-0.408259	0.0695269	4.30679e-09	P09238	MMP10	11	102779693	102780628	TRUE	Koprulu_2023;Eldjarn_2023;Hillary_2020;Emilsson_2020;Emilsson_2018;Höglund_2019;Sun_2018;Ahsan_2017;Gudjonsson_2022
OID21083	11:102691390_A_G	-0.634724	0.051876	2.01093e-34	P08254	MMP3	11	102820659	102843803	TRUE	Koprulu_2023;Eldjarn_2023;Viñuela_2021;Zhernakova_2018;Sun_2016;Kauwe_2014;Emilsson_2020;Solomon_2016;Emilsson_2018;Gudjonsson_2022
OID20672	11:102697731_A_G	-0.589236	0.0554181	2.10271e-26	P03956	MMP1	11	102827000	102798160	TRUE	Koprulu_2023;Eldjarn_2023;Emilsson_2020;Hillary_2020;Suhre_2016;Ahsan_2017;Gudjonsson_2022;Höglund_2019;Emilsson_2018
OID21439	11:102731074_A_G	0.888283	0.109382	4.62645e-16	P39900	MMP12	11	102860343	102875034	TRUE	Koprulu_2023;Eldjarn_2023;Ahsan_2017;Emilsson_2020;Yang_2021;Gudjonsson_2022;Suhre_2016;Viñuela_2021;Sun_2018;Emilsson_2018;Benson_2018
OID20694	11:112027364_A_C	0.617193	0.0577192	1.09729e-26	Q14116	IL18	11	112156641	112164117	TRUE	Eldjarn_2023;Ahola-Olli_2017;Viñuela_2021;Melzer_2008
OID20947	11:113591005_A_G	-0.484662	0.0550494	1.31873e-18	Q9H3S3	TMPRSS5	11	113720283	113706373	TRUE	Koprulu_2023;Eldjarn_2023;Hillary_2019
OID20914	11:122713810_A_G	-0.331078	0.0546804	1.40606e-09	O95727	CRTAM	11	122843102	122838500	TRUE	Koprulu_2023;Eldjarn_2023;Emilsson_2018;Gudjonsson_2022;Emilsson_2020
OID20270	11:124624150_A_G	-0.599691	0.0978279	8.78454e-10	Q96AP7	ESAM	11	124754254	124762290	TRUE	Koprulu_2023;Eldjarn_2023;Gudjonsson_2022;Emilsson_2018;Suhre_2016;Sun_2018;Viñuela_2021;Emilsson_2020
OID21046	12:6979010_A_G	0.42995	0.0579219	1.1456e-13	P09104	ENO2	12	6869846	6913745	TRUE	Eldjarn_2023;Viñuela_2021
OID20547	12:7900184_C_T	1.03355	0.0554633	1.67639e-77	Q8WTT0	CLEC4C	12	7747588	7751605	TRUE	Koprulu_2023;Eldjarn_2023;Emilsson_2020;Emilsson_2018;Zhong_2020;Gudjonsson_2022
OID20773	12:9082581_A_G	0.589125	0.0874834	1.64908e-11	Q99538	LGMN	14	8929985	92748702	FALSE	Eldjarn_2023;Emilsson_2020;Viñuela_2021
OID20636	12:10271087_A_C	-1.30845	0.107133	2.63885e-34	Q9BXN2	CLEC7A	12	10118488	10130258	TRUE	Koprulu_2023;Eldjarn_2023;Yang_2021;Zhong_2020;Zhong_2021
OID21028	12:102216673_C_T	-0.495396	0.0568473	2.92035e-18	P17405	SMPD1	11	101822895	6390425	FALSE	Koprulu_2023;Eldjarn_2023;Emilsson_2020;Gudjonsson_2022
OID20676	12:102225751_A_G	-0.524065	0.0568623	3.07278e-20	Q92484	SMPDL3A	6	101831973	122789170	FALSE	Koprulu_2023;Eldjarn_2023;Emilsson_2020;Gudjonsson_2022;Sun_2018
OID30406	12:102252463_C_T	-0.360532	0.0609954	3.40437e-09	Q9Y646	CPQ	8	101858685	96645227	FALSE	Koprulu_2023;Eldjarn_2023;Emilsson_2020;Gudjonsson_2022
OID20822	12:120661977_C_T	-0.735803	0.0642937	2.50826e-30	P49023	PXN	12	120224174	120265771	TRUE	Koprulu_2023;Eldjarn_2023;Zhong_2020
OID21304	12:122286736_C_T	0.873538	0.0759748	1.35425e-30	O00233	PSMD9	12	121848830	121888731	TRUE	Koprulu_2023;Eldjarn_2023;Robins_2021
OID31026	12:133457651_A_G	0.634939	0.0637576	2.31203e-23	Q08378	GOLGA3	12	132881065	132828858	TRUE	Koprulu_2023;Eldjarn_2023;Robins_2021
OID20944	13:92417058_C_T	-0.7598	0.0608435	8.70532e-36	P78333	GPC5	13	91764804	91398675	TRUE	Koprulu_2023;Eldjarn_2023;Suhre_2016;Sun_2018;Yang_2021;Gudjonsson_2022;Hillary_2019;Emilsson_2018;Zhong_2020;Emilsson_2020
OID20372	13:113755030_G_T	-0.591553	0.0776884	2.64855e-14	P08709	F7	13	113100716	113105791	TRUE	Koprulu_2023;Eldjarn_2023;Emilsson_2020;Yang_2021;Sun_2016;Gudjonsson_2022;Viñuela_2021;Sasayama_2017;Emilsson_2018;Kim_2013;Pietzner_2020;Suhre_2016
OID21434	14:20925154_G_T	-1.13759	0.0541102	3.9918e-98	P27695	APEX1	14	20456995	20455191	TRUE	Koprulu_2023;Eldjarn_2023;Zhang_2022
OID31375	14:24020127_A_C	-1.40002	0.102525	1.87454e-42	Q9BU02	THTPA	14	23550918	23556007	TRUE	Koprulu_2023;Eldjarn_2023;Robins_2021
OID21476	14:29981639_A_G	0.489072	0.0891537	4.11795e-08	O00244	ATOX1	5	29512433	151772532	FALSE	Koprulu_2023
OID30305	14:31328013_A_G	0.492859	0.0776233	2.16199e-10	O43405	COCH	14	30858807	30874514	TRUE	Koprulu_2023;Eldjarn_2023;Gudjonsson_2022;Sun_2018;Viñuela_2021;Zhang_2022;Emilsson_2018
OID21085	14:52487766_C_T	-0.792361	0.0560323	2.11803e-45	Q14112	NID2	14	52021048	52068994	TRUE	Koprulu_2023;Eldjarn_2023;Emilsson_2020;Yang_2021;Sun_2018;Zhang_2022;Viñuela_2021;Gudjonsson_2022;Emilsson_2018
OID20992	14:65771110_A_G	0.570714	0.0787966	4.39269e-13	Q9BYC5	FUT8	14	65304392	65410592	TRUE	Koprulu_2023;Eldjarn_2023;Emilsson_2020;Emilsson_2018;Gudjonsson_2022;Zhang_2022;Sun_2018
OID20992	14:65796846_C_G	1.02188	0.0654129	5.15665e-55	Q9BYC5	FUT8	14	65330128	65410592	TRUE	Koprulu_2023;Eldjarn_2023;Emilsson_2020;Emilsson_2018;Gudjonsson_2022;Zhang_2022;Sun_2018
OID31462	14:77847258_C_T	0.596778	0.0531603	3.03898e-29	Q6PL24	TMED8	14	77380915	77377109	TRUE	Koprulu_2023;Eldjarn_2023;Robins_2021
OID31149	14:92417214_C_T	0.791978	0.0826262	9.2394e-22	P54252	ATXN3	14	91950870	92106621	TRUE	Koprulu_2023;Eldjarn_2023;Zhang_2022
OID31149	14:92482948_C_T	-0.80066	0.0641901	1.04459e-35	P54252	ATXN3	14	92016604	92106621	TRUE	Koprulu_2023;Eldjarn_2023;Zhang_2022
OID20773	14:93162126_A_C	-0.668398	0.119047	1.97049e-08	Q99538	LGMN	14	92695781	92748702	TRUE	Koprulu_2023;Eldjarn_2023;Viñuela_2021;Emilsson_2018
OID20281	14:94913143_A_G	-0.596783	0.0549212	1.67071e-27	Q86U17	SERPINA11	14	94446806	94452790	TRUE	Koprulu_2023;Eldjarn_2023;Zhang_2022;Emilsson_2018;Emilsson_2020;Gudjonsson_2022
OID20987	14:96140007_A_G	-0.366292	0.0661609	3.08784e-08	P56279	TCL1A	14	95673670	95714196	TRUE	Koprulu_2023;Eldjarn_2023;Zhang_2022
OID21288	15:75155662_C_T	-0.53218	0.0549114	3.2732e-22	P34949	MPI	15	74863321	74890005	TRUE	Eldjarn_2023;Robins_2021;Mirauta_2020
OID20947	15:96308707_C_T	-0.454529	0.0828202	4.06184e-08	Q9H3S3	TMPRSS5	11	95765478	113706373	FALSE	Koprulu_2023
OID21380	16:810593_A_C	0.789207	0.0673782	1.09224e-31	Q13421	MSLN	16	760593	760762	TRUE	Koprulu_2023;Eldjarn_2023;Zhong_2020
OID20642	16:1306642_C_T	0.727683	0.066845	1.34231e-27	Q15661	TPSAB1	16	1256641	1240696	TRUE	Koprulu_2023;Eldjarn_2023;Emilsson_2020;Yang_2021;Zhang_2022;Gudjonsson_2022;Sun_2018;Suhre_2016;Emilsson_2018
OID20642	16:1367206_C_T	0.907774	0.117871	1.34563e-14	Q15661	TPSAB1	16	1317205	1240696	TRUE	Koprulu_2023;Eldjarn_2023;Emilsson_2020;Yang_2021;Zhang_2022;Gudjonsson_2022;Sun_2018;Suhre_2016;Emilsson_2018
OID20237	16:20367690_G_T	-0.878303	0.0730402	2.62823e-33	P07911	UMOD	16	20356368	20356301	TRUE	Koprulu_2023;Eldjarn_2023;Kim_2013;Zhong_2020
OID21031	16:28604686_A_G	0.331447	0.0524101	2.54704e-10	P50225	SULT1A1	16	28593365	28623625	TRUE	Koprulu_2023;Eldjarn_2023;Robins_2021;Höglund_2019
OID21326	16:31040139_C_T	0.312613	0.0568789	3.88248e-08	Q12846	STX4	16	31028818	31032889	TRUE	Emilsson_2020
OID20244	16:55866337_C_T	-0.539508	0.0590801	6.73661e-20	P23141	CES1	16	55832425	55833337	TRUE	Koprulu_2023;Eldjarn_2023;Viñuela_2021;Zhang_2022
OID20280	16:75234872_A_C	-0.703543	0.0983894	8.6401e-13	P15085	CPA1	7	75200974	130380339	FALSE	Eldjarn_2023;Viñuela_2021
OID31122	16:75234872_A_C	-0.55333	0.0991019	2.358e-08	P54315	PNLIPRP1	10	75200974	116590385	FALSE	Eldjarn_2023;Gudjonsson_2022;Sun_2018;Emilsson_2020;Emilsson_2018
OID21150	16:75234872_A_C	-1.36248	0.0974663	2.09452e-44	P17538	CTRB1	16	75200974	75219000	TRUE	Koprulu_2023;Eldjarn_2023;Gudjonsson_2022;Zhang_2022;Sun_2018;Emilsson_2020;Emilsson_2018
OID31305	16:86564267_A_T	-0.817662	0.0559788	2.54789e-48	Q2M296	MTHFSD	16	86530661	86555235	TRUE	Koprulu_2023;Eldjarn_2023;Zhang_2022
OID20297	17:1566454_A_G	0.715565	0.117623	1.17553e-09	Q14162	SCARF1	17	1663160	1645747	TRUE	Koprulu_2023;Eldjarn_2023;Yang_2021;Emilsson_2020;Zhang_2022;Viñuela_2021;Gudjonsson_2022;Suhre_2016;Emilsson_2018
OID20624	17:7458795_A_G	0.431782	0.061705	2.60532e-12	O43508	TNFSF12	17	7555478	7548891	TRUE	Koprulu_2023;Eldjarn_2023;Emilsson_2020;Emilsson_2018;Hillary_2020;Sun_2018;Gudjonsson_2022
OID31306	17:7478280_C_T	-0.889083	0.101436	1.86835e-18	Q96F10	SAT2	17	7574962	7627876	TRUE	Koprulu_2023;Eldjarn_2023;Mirauta_2020;Robins_2021
OID31306	17:7482779_C_T	-0.355302	0.0559114	2.08789e-10	Q96F10	SAT2	17	7579461	7627876	TRUE	Koprulu_2023;Eldjarn_2023;Mirauta_2020;Robins_2021
OID20781	17:25959355_A_G	-0.750961	0.0631866	1.4195e-32	O00182	LGALS9	17	27632329	27629798	TRUE	Koprulu_2023;Eldjarn_2023;Emilsson_2020;Viñuela_2021;Yang_2021;Zhang_2022;Emilsson_2018;Gudjonsson_2022;Sun_2018
OID21466	17:32647544_A_G	-0.833113	0.0743584	3.89642e-29	P80075	CCL8	17	34320525	34319036	TRUE	Koprulu_2023;Eldjarn_2023;Emilsson_2020;Hillary_2020;Gudjonsson_2022;Sun_2016;Kim_2013;Suhre_2016;Zhang_2022;Zhong_2020;Höglund_2019;Sun_2018;Emilsson_2018
OID20334	17:34307457_C_T	-0.754272	0.0957093	3.25124e-15	O15467	CCL16	17	35980421	35981496	TRUE	Koprulu_2023;Eldjarn_2023;Emilsson_2020;Suhre_2016;Kim_2013;Sun_2016;Sun_2018;Viñuela_2021;Benson_2018;Yang_2021;Carayol_2017;Zhang_2022;Zhernakova_2018;Emilsson_2018;Zhong_2021;Gudjonsson_2022
OID20693	17:34326215_A_C	-0.718632	0.0772606	1.38604e-20	P55773	CCL23	17	35999179	36017968	TRUE	Koprulu_2023;Eldjarn_2023;Emilsson_2020;Hillary_2020;Gudjonsson_2022;Zhang_2022;Suhre_2016;Sun_2016;Sun_2018;Yang_2021;Emilsson_2018;Höglund_2019;Kim_2013
OID20401	17:34327429_G_T	-0.542837	0.0688994	3.30832e-15	Q16627	CCL14	17	36000390	36002054	TRUE	Koprulu_2023;Eldjarn_2023;Suhre_2016;Viñuela_2021;Zhang_2022;Emilsson_2020;Sun_2018;Emilsson_2018;Gudjonsson_2022
OID20328	17:34327923_G_T	1.46473	0.0957217	7.41838e-53	Q16663	CCL15	17	36000884	36002038	TRUE	Koprulu_2023;Eldjarn_2023;Emilsson_2020;Suhre_2016;Emilsson_2018;Viñuela_2021;Yang_2021;Zhang_2022;Zhong_2021;Sun_2018;Sasayama_2017;Zhernakova_2018;Gudjonsson_2022;Zhong_2020
OID20695	17:34477386_C_T	-0.304085	0.0546742	2.67061e-08	P13236	CCL4	17	36150004	36103590	TRUE	Eldjarn_2023;Emilsson_2020;Gudjonsson_2022;Emilsson_2018;Sun_2016;Höglund_2019;Ahola-Olli_2017;Ahsan_2017;Melzer_2008
OID20610	17:34477386_C_T	-0.304892	0.0544948	2.20771e-08	P10147	CCL3	17	36150004	36090169	TRUE	Koprulu_2023;Eldjarn_2023;Suhre_2016;Carayol_2017;Gudjonsson_2022;Emilsson_2018;Zhang_2022;Sun_2018;Viñuela_2021
OID30696	17:61570422_A_G	-0.428283	0.0538808	1.8846e-15	P12821	ACE	17	63493061	63477061	TRUE	Koprulu_2023;Eldjarn_2023;Emilsson_2020;Gudjonsson_2022;Zhang_2022;Robins_2021;Kim_2013;Emilsson_2018
OID21010	17:72469966_A_G	-0.514614	0.0664227	9.36735e-15	Q08708	CD300C	17	74473827	74546143	TRUE	Koprulu_2023;Eldjarn_2023;Hillary_2019;Gudjonsson_2022;Zhang_2022;Sun_2018
OID21010	17:72537878_A_G	0.530284	0.0862565	7.85863e-10	Q08708	CD300C	17	74541739	74546143	TRUE	Koprulu_2023;Eldjarn_2023;Hillary_2019;Gudjonsson_2022;Zhang_2022;Sun_2018
OID21469	17:72701954_A_G	-0.958165	0.0668147	1.21941e-46	Q8TDQ1	CD300LF	17	74705815	74712978	TRUE	Koprulu_2023;Eldjarn_2023;Hillary_2019;Zhong_2021;Zhong_2020
OID20689	17:77703608_C_G	0.640644	0.0576063	9.90707e-29	Q6UWV6	ENPP7	17	79729846	79730919	TRUE	Koprulu_2023;Eldjarn_2023;Benson_2018;Sun_2018;Zhong_2020;Emilsson_2018;Gudjonsson_2022;Zhang_2022;Viñuela_2021;Sasayama_2017;Emilsson_2020
OID30318	18:2328105_A_C	-0.380171	0.0684068	2.73661e-08	P16035	TIMP2	17	2328106	78925387	FALSE	Koprulu_2023
OID31382	18:3221172_C_T	0.577019	0.104643	3.50435e-08	Q9UKM9	RALY	20	3221174	33993646	FALSE	Koprulu_2023
OID20674	18:27438303_A_G	0.355258	0.0632145	1.91088e-08	O15444	CCL25	19	29858338	8052767	FALSE	Koprulu_2023;Eldjarn_2023
OID20646	18:60009455_A_G	-0.481469	0.0769096	3.84499e-10	Q9Y6Q6	TNFRSF11A	18	62342222	62325287	TRUE	Koprulu_2023;Eldjarn_2023;Viñuela_2021;Emilsson_2020;Sun_2018;Emilsson_2018;Gudjonsson_2022
OID20630	18:61654463_A_G	0.307389	0.0542706	1.47879e-08	P50452	SERPINB8	18	63987229	63969925	TRUE	Koprulu_2023;Eldjarn_2023;Robins_2021;Zhang_2022;Zhong_2020
OID20953	19:6675989_A_G	0.432929	0.0766784	1.6419e-08	O43557	TNFSF14	19	6675978	6670588	TRUE	Eldjarn_2023;Höglund_2019;Emilsson_2018;Gudjonsson_2022
OID21133	19:7771742_C_T	0.31837	0.0565428	1.79582e-08	P06734	FCER2	19	7706856	7702146	TRUE	Koprulu_2023;Eldjarn_2023;Suhre_2016;Sun_2018;Viñuela_2021;Zhang_2022;Gudjonsson_2022;Emilsson_2018;Sasayama_2017
OID20674	19:8116450_C_T	0.426248	0.0700574	1.17025e-09	O15444	CCL25	19	8051566	8052767	TRUE	Koprulu_2023;Eldjarn_2023;Hillary_2020;Emilsson_2020;Suhre_2016;Zhang_2022;Sun_2018;Gudjonsson_2022;Carayol_2017;Yang_2021;Di-Narzo_2017;Benson_2018;Emilsson_2018;Höglund_2019
OID20411	19:10397223_C_T	0.328431	0.0545958	1.7913e-09	P05362	ICAM1	19	10286547	10270835	TRUE	Koprulu_2023;Eldjarn_2023;Emilsson_2020;Sun_2018;Suhre_2016;Di-Narzo_2017;Zhang_2022;Viñuela_2021;Yao_2018;Yang_2021;Gudjonsson_2022;Emilsson_2018
OID20314	19:11679103_A_C	0.435962	0.0619231	1.9172e-12	P13686	ACP5	19	11568288	11579008	TRUE	Koprulu_2023;Eldjarn_2023;Gudjonsson_2022;Viñuela_2021;Zhernakova_2018;Yang_2021;Sun_2018;Zhang_2022;Emilsson_2018;Suhre_2016;Emilsson_2020
OID30891	19:13871554_C_T	-0.514541	0.0553242	1.39828e-20	Q9BV20	MRI1	19	13760740	13764532	TRUE	Koprulu_2023;Eldjarn_2023;Robins_2021;Mirauta_2020
OID20755	19:14877630_A_T	0.389151	0.0544551	8.91658e-13	Q9UHX3	ADGRE2	19	14766818	14778541	TRUE	Koprulu_2023;Eldjarn_2023;Viñuela_2021;Suhre_2016;Zhang_2022;Gudjonsson_2022;Yang_2021;Emilsson_2018;Sasayama_2017
OID31505	19:18288810_A_G	-0.365566	0.0635672	8.87912e-09	P13284	IFI30	19	18178000	18173162	TRUE	Koprulu_2023;Eldjarn_2023;Robins_2021
OID21531	19:41274713_A_G	1.41334	0.100516	6.60913e-45	Q16674	MIA	19	40768808	40771648	TRUE	Koprulu_2023;Eldjarn_2023;Emilsson_2020;Ahsan_2017;Yang_2021;Suhre_2016;Zhong_2020;Zhang_2022;Zhong_2021;Enroth_2014;Gudjonsson_2022;Carayol_2017;Sun_2018;Emilsson_2018;Benson_2018
OID20548	19:42084182_C_G	1.05913	0.0626073	3.36963e-64	Q3KPI0	CEACAM21	19	41577830	41549518	TRUE	Koprulu_2023;Eldjarn_2023;Zhong_2021
OID21119	19:43900697_C_T	-0.617243	0.0821211	5.63682e-14	Q8N6Q3	CD177	19	43396545	43353659	TRUE	Koprulu_2023;Eldjarn_2023;Emilsson_2020;Gudjonsson_2022;Sun_2018;Zhang_2022;Emilsson_2018
OID21011	19:45142851_G_T	-0.735598	0.0634818	4.76616e-31	P15151	PVR	19	44639551	44643798	TRUE	Koprulu_2023;Eldjarn_2023;Hillary_2019
OID21313	19:49861252_A_G	-0.777335	0.06118	5.49721e-37	Q9UK85	DKKL1	19	49357995	49361783	TRUE	Koprulu_2023;Eldjarn_2023;Zhong_2021;Zhong_2020
OID21390	19:51626237_A_G	0.414138	0.0539353	1.6106e-14	Q9Y336	SIGLEC9	19	51122980	51124908	TRUE	Koprulu_2023;Eldjarn_2023;Suhre_2016;Yang_2021;Hillary_2019;Emilsson_2018;Sasayama_2017;Emilsson_2020;Lourdusamy_2012;Di-Narzo_2017;Zhang_2022;Sun_2018;Gudjonsson_2022
OID21472	19:51718837_C_T	1.06935	0.0531963	7.09331e-90	P20138	CD33	19	51215581	51225064	TRUE	Koprulu_2023;Eldjarn_2023;Suhre_2016;Zhang_2022;Lourdusamy_2012;Yang_2021;Zhong_2021;Sasayama_2017;Emilsson_2020;Di-Narzo_2017;Gudjonsson_2022;Sun_2018;Emilsson_2018
OID21082	19:52130637_A_T	-1.0787	0.0776531	7.15575e-44	O15389	SIGLEC5	19	51627384	51646898	TRUE	Koprulu_2023;Eldjarn_2023;Zhang_2022;Zhong_2021
OID20851	19:54545531_C_T	-0.427372	0.0553855	1.19741e-14	Q6UX27	VSTM1	19	54042277	54063953	TRUE	Koprulu_2023;Eldjarn_2023;Zhong_2021
OID20776	19:54581788_C_T	-0.308645	0.0544071	1.40416e-08	Q8IYS5	OSCAR	19	54078523	54102692	TRUE	Koprulu_2023;Eldjarn_2023;Viñuela_2021;Gudjonsson_2022;Emilsson_2018
OID30346	19:54749060_C_T	-0.77517	0.0553769	1.6015e-44	Q6PI73	LILRA6	19	54245208	54242800	TRUE	Koprulu_2023;Eldjarn_2023;Emilsson_2018;Sun_2018;Gudjonsson_2022;Zhang_2022;Emilsson_2020
OID30346	19:54750334_A_C	0.967483	0.113349	1.39629e-17	Q6PI73	LILRA6	19	54246475	54242800	TRUE	Koprulu_2023;Eldjarn_2023;Emilsson_2018;Sun_2018;Gudjonsson_2022;Zhang_2022;Emilsson_2020
OID20324	19:54759361_C_T	-1.06578	0.0547754	2.5288e-84	O75023	LILRB5	19	54255498	54257301	TRUE	Koprulu_2023;Eldjarn_2023;Emilsson_2020;Viñuela_2021;Sun_2018;Zhang_2022;Gudjonsson_2022;Zhong_2021;Emilsson_2018;Zhong_2020
OID20301	19:54782919_C_T	-1.01816	0.072747	1.65118e-44	Q8N423	LILRB2	19	54279064	54281184	TRUE	Eldjarn_2023;Emilsson_2020;Emilsson_2018;Zhang_2022;Suhre_2016;Gudjonsson_2022;Sun_2018;Sasayama_2017;Viñuela_2021;Zhong_2021;Zhong_2020
OID30376	19:54808174_A_G	-1.16422	0.067491	1.11892e-66	Q8N6C8	LILRA3	19	54297564	54299343	TRUE	Koprulu_2023;Emilsson_2020;Gudjonsson_2022;Emilsson_2018
OID20323	19:54808174_A_G	-0.451927	0.0676691	2.41427e-11	Q8NHL6	LILRB1	19	54297564	54573879	TRUE	Koprulu_2023;Eldjarn_2023;Emilsson_2020;Yang_2021;Di-Narzo_2017;Sun_2018;Suhre_2016;Emilsson_2018;Zhang_2022;Gudjonsson_2022;Sasayama_2017
OID20737	19:54874155_A_G	0.627894	0.0694826	1.6146e-19	Q6GTX8	LAIR1	19	54362548	54370558	TRUE	Koprulu_2023;Eldjarn_2023;Viñuela_2021
OID20965	19:55014172_A_T	-0.958707	0.0846647	1.00298e-29	Q6ISS4	LAIR2	19	54502956	54497879	TRUE	Koprulu_2023;Eldjarn_2023;Hillary_2019;Zhong_2020
OID21152	19:55105673_C_T	-0.985353	0.0827844	1.1466e-32	Q8N149	LILRA2	19	54594208	54572920	TRUE	Koprulu_2023;Eldjarn_2023;Zhang_2022
OID20323	19:55143156_C_T	0.487627	0.0848922	9.24259e-09	Q8NHL6	LILRB1	19	54631705	54573879	TRUE	Koprulu_2023;Eldjarn_2023;Emilsson_2020;Yang_2021;Di-Narzo_2017;Sun_2018;Suhre_2016;Emilsson_2018;Zhang_2022;Gudjonsson_2022;Sasayama_2017
OID30241	2:27315252_A_G	-0.699169	0.0557023	3.88146e-36	P50053	KHK	2	27092384	27086747	TRUE	Koprulu_2023;Eldjarn_2023;Robins_2021;Mirauta_2020
OID30334	2:36994439_A_C	0.371601	0.0528081	1.96679e-12	Q6UXI7	VIT	2	36767296	36696690	TRUE	Koprulu_2023;Eldjarn_2023;Sun_2018;Emilsson_2018;Gudjonsson_2022;Emilsson_2020
OID31033	2:71364623_C_T	0.578238	0.0536354	4.2371e-27	Q96PE7	MCEE	2	71137493	71130239	TRUE	Eldjarn_2023;Robins_2021
OID30691	2:85554080_A_G	-0.347201	0.0528681	5.12336e-11	O43493	TGOLN2	2	85326957	85328425	TRUE	Koprulu_2023;Eldjarn_2023;Robins_2021
OID21431	2:85615012_C_T	-0.442104	0.054204	3.45448e-16	P40121	CAPG	2	85387889	85418432	TRUE	Koprulu_2023;Eldjarn_2023;Emilsson_2020;Yang_2021;Suhre_2016;Gudjonsson_2022;Emilsson_2018;Zhong_2020;Zhong_2021;Robins_2021
OID21132	2:85903470_C_G	-0.356153	0.0543796	5.77741e-11	P22749	GNLY	2	85676347	85685175	TRUE	Koprulu_2023;Eldjarn_2023;Emilsson_2020;Yang_2021;Suhre_2016;Sun_2018;Viñuela_2021;Gudjonsson_2022;Emilsson_2018
OID20757	2:102610356_C_T	-0.716038	0.0534614	6.59504e-41	P27930	IL1R2	2	101993894	101991844	TRUE	Koprulu_2023;Eldjarn_2023;Emilsson_2020;Viñuela_2021;Yang_2021;Pietzner_2020;Gudjonsson_2022;Sun_2018;Emilsson_2018;Zhernakova_2018
OID20250	2:102944246_G_T	0.435925	0.0745966	5.1034e-09	Q01638	IL1RL1	2	102327786	102311502	TRUE	Koprulu_2023;Eldjarn_2023;Ahsan_2017;Yang_2021;Suhre_2016;Emilsson_2020;Sasayama_2017;Viñuela_2021;Zhong_2021;Sun_2018;Pietzner_2020;Zhernakova_2018;Zhong_2020;Emilsson_2018;Gudjonsson_2022
OID20652	2:102966783_C_T	0.79742	0.0618379	4.78224e-38	Q13478	IL18R1	2	102350323	102311529	TRUE	Koprulu_2023;Eldjarn_2023;Yang_2021;Suhre_2016;Benson_2018;Hillary_2020;Sasayama_2017;Emilsson_2020;Zhong_2021;Emilsson_2018;Gudjonsson_2022;Sun_2018;Zhong_2020;Höglund_2019
OID20525	2:109590957_A_G	-0.485998	0.0617159	3.41393e-15	Q9UNE0	EDAR	2	108974501	108989372	TRUE	Koprulu_2023;Eldjarn_2023;Emilsson_2020;Suhre_2016;Gudjonsson_2022;Sun_2018;Emilsson_2018
OID20527	2:115917562_A_T	-0.552482	0.0535797	6.25795e-25	Q8N608	DPP10	2	115159985	114442299	TRUE	Koprulu_2023;Eldjarn_2023
OID20975	2:138777638_A_G	0.511206	0.0722558	1.49505e-12	P50135	HNMT	2	138020068	137964020	TRUE	Koprulu_2023;Eldjarn_2023;Robins_2021
OID20669	2:143675232_A_C	0.952416	0.118549	9.43885e-16	Q16719	KYNU	2	142917663	142877498	TRUE	Koprulu_2023;Eldjarn_2023;Emilsson_2020;Hillary_2019;Suhre_2016;Yang_2021;Gudjonsson_2022;Emilsson_2018;Sun_2018;Benson_2018
OID20669	2:143809543_A_G	-0.594865	0.0725277	2.36616e-16	Q16719	KYNU	2	143051974	142877498	TRUE	Koprulu_2023;Eldjarn_2023;Emilsson_2020;Hillary_2019;Suhre_2016;Yang_2021;Gudjonsson_2022;Emilsson_2018;Sun_2018;Benson_2018
OID20580	2:160767502_A_C	-0.434814	0.0546458	1.76329e-15	O60449	LY75	2	159910991	159904749	TRUE	Koprulu_2023;Zhong_2020;Zhong_2021
OID20846	2:179333450_C_T	0.534636	0.0691008	1.01754e-14	Q9Y680	FKBP7	2	178468723	178478600	TRUE	Koprulu_2023;Eldjarn_2023;Emilsson_2020;Sun_2018;Emilsson_2018;Gudjonsson_2022;Pietzner_2020
OID30883	2:200808455_A_G	-0.756133	0.0780178	3.26715e-22	Q8N8R5	C2orf69	2	199943732	199911256	TRUE	Koprulu_2023;Eldjarn_2023;Robins_2021
OID21414	2:202158127_A_T	0.598087	0.0836163	8.50526e-13	Q14790	CASP8	2	201293404	201233443	TRUE	Koprulu_2023;Eldjarn_2023;Höglund_2019
OID20651	2:207319653_C_T	0.689445	0.0925991	9.65906e-14	O75077	ADAM23	2	206454929	206443539	TRUE	Koprulu_2023;Eldjarn_2023;Emilsson_2020;Hillary_2019;Sun_2018;Emilsson_2018;Gudjonsson_2022
OID30359	2:224880498_C_T	-0.88614	0.0623312	7.22429e-46	P07093	SERPINE2	2	224015781	224039319	TRUE	Koprulu_2023;Eldjarn_2023;Emilsson_2020;Sun_2018;Emilsson_2018;Gudjonsson_2022;Suhre_2016
OID20304	20:1546175_G_T	0.420097	0.06397	5.13067e-11	P78324	SIRPA	20	1565529	1894508	TRUE	Koprulu_2023;Eldjarn_2023;Emilsson_2020;Viñuela_2021;Zhernakova_2018;Robins_2021;Zhong_2020;Zhang_2022;Emilsson_2018;Zhong_2021;Gudjonsson_2022;Sun_2018
OID20739	20:1550334_A_C	-1.02159	0.078096	4.21686e-39	O00241	SIRPB1	20	1569688	1620061	TRUE	Koprulu_2023;Eldjarn_2023;Emilsson_2020;Viñuela_2021;Zhang_2022;Sun_2018;Gudjonsson_2022;Emilsson_2018
OID20304	20:1895533_C_T	-1.06034	0.0563484	5.42139e-79	P78324	SIRPA	20	1914887	1894508	TRUE	Koprulu_2023;Eldjarn_2023;Emilsson_2020;Viñuela_2021;Zhernakova_2018;Robins_2021;Zhong_2020;Zhang_2022;Emilsson_2018;Zhong_2021;Gudjonsson_2022;Sun_2018
OID21047	20:3048304_A_C	0.785086	0.0549041	2.21264e-46	P01178	OXT	20	3067658	3071620	TRUE	Koprulu_2023;Eldjarn_2023;Emilsson_2018;Gudjonsson_2022;Emilsson_2020;Zhang_2022
OID20402	20:33582279_A_C	0.664493	0.0809963	2.32534e-16	P04070	PROC	2	34994476	127418427	FALSE	Eldjarn_2023;Yang_2021;Emilsson_2020;Suhre_2016;Gudjonsson_2022;Viñuela_2021;Pietzner_2020
OID20355	20:36997655_C_T	-0.79961	0.0998419	1.15869e-15	P18428	LBP	20	38369011	38346356	TRUE	Koprulu_2023;Eldjarn_2023;Carayol_2017;Emilsson_2020;Zhang_2022;Robins_2021;Zhong_2021;Pietzner_2020;Gudjonsson_2022;Solomon_2016;Emilsson_2018
OID20645	20:43303010_C_T	-0.43071	0.0536392	9.76621e-16	P00813	ADA	20	44674369	44652233	TRUE	Koprulu_2023;Eldjarn_2023;Hillary_2020;Höglund_2019;Mirauta_2020;Robins_2021
OID20238	20:44547970_C_T	-0.387895	0.0633827	9.36414e-10	P55058	PLTP	20	45919331	45912155	TRUE	Koprulu_2023;Eldjarn_2023;Zhang_2022
OID20724	20:44749251_C_T	-0.396386	0.0579485	7.90192e-12	P25942	CD40	20	46120612	46118272	TRUE	Koprulu_2023;Eldjarn_2023;Ahsan_2017;Hillary_2020;Mirauta_2020;Kim_2013;Höglund_2019
OID20696	21:34660800_G_T	0.435592	0.0533273	3.12833e-16	Q08334	IL10RB	21	33288495	33266358	TRUE	Koprulu_2023;Eldjarn_2023;Emilsson_2020;Emilsson_2018;Gudjonsson_2022;Hillary_2020;Höglund_2019
OID20941	21:34779630_C_T	0.772731	0.0791996	1.72591e-22	P38484	IFNGR2	21	33407324	33402896	TRUE	Koprulu_2023;Eldjarn_2023;Zhong_2021
OID31004	21:34868494_C_G	-0.751659	0.0623397	1.77143e-33	P22102	GART	21	33496187	33543491	TRUE	Eldjarn_2023;Robins_2021
OID21372	21:42690424_C_T	0.795652	0.0741014	6.7974e-27	P58499	FAM3B	21	41318497	41304212	TRUE	Koprulu_2023;Eldjarn_2023;Yang_2021;Zhang_2022;Sun_2018;Emilsson_2020;Gudjonsson_2022;Emilsson_2018
OID21089	22:17586631_A_G	0.700666	0.0521073	3.22359e-41	Q96F46	IL17RA	22	17105741	17084954	TRUE	Koprulu_2023;Eldjarn_2023;Emilsson_2020;Gudjonsson_2022;Zhang_2022;Zhernakova_2018;Viñuela_2021;Zhong_2021;Emilsson_2018;Zhong_2020;Pietzner_2020;Sun_2018;Yang_2021;Suhre_2016
OID30350	22:22290403_C_T	-0.496847	0.0543496	6.14859e-20	P49593	PPM1F	22	21936031	21952837	TRUE	Koprulu_2023;Eldjarn_2023;Robins_2021
OID31097	22:24240919_A_G	1.09249	0.115213	2.4862e-21	P0CG30	GSTT2B	22	23898732	23961186	TRUE	Koprulu_2023;Eldjarn_2023;Robins_2021
OID31097	22:24266831_C_G	0.9469	0.055965	3.23144e-64	P0CG30	GSTT2B	22	23924644	23961186	TRUE	Koprulu_2023;Eldjarn_2023;Robins_2021
OID20341	22:31015720_C_T	-0.597312	0.0927734	1.20742e-10	P20062	TCN2	22	30619733	30606838	TRUE	Koprulu_2023;Eldjarn_2023;Emilsson_2020;Gudjonsson_2022;Sun_2018;Viñuela_2021;Zhang_2022;Emilsson_2018
OID20684	22:33165020_A_G	0.791104	0.0594334	2.0042e-40	P35625	TIMP3	22	32769034	32801701	TRUE	Koprulu_2023;Eldjarn_2023;Emilsson_2020;Suhre_2016;Di-Narzo_2017;Zhang_2022;Emilsson_2018;Gudjonsson_2022
OID21420	22:37258503_C_T	-1.01831	0.0557449	1.50667e-74	P20472	PVALB	22	36862461	36819479	TRUE	Koprulu_2023;Eldjarn_2023;Zhong_2021;Zhong_2020
OID20272	22:42354642_A_T	0.530188	0.0883796	1.98553e-09	Q9Y275	TNFSF13B	13	41958638	108251240	FALSE	Eldjarn_2023;Zhernakova_2018;Viñuela_2021
OID20751	22:50312869_C_T	0.465092	0.0773039	1.78327e-09	Q6UXH1	CRELD2	22	49919221	49918167	TRUE	Koprulu_2023;Eldjarn_2023;Viñuela_2021
OID21138	22:51063477_C_T	-1.40101	0.101765	4.01972e-43	P15289	ARSA	22	50625049	50628179	TRUE	Koprulu_2023;Eldjarn_2023;Yang_2021;Viñuela_2021;Robins_2021
OID21138	22:51065361_A_C	-0.61315	0.109007	1.8565e-08	P15289	ARSA	22	50626933	50628179	TRUE	Koprulu_2023;Eldjarn_2023;Yang_2021;Viñuela_2021;Robins_2021
OID21147	3:12023824_C_G	0.424002	0.0763634	2.81735e-08	Q99727	TIMP4	3	11982350	12159351	TRUE	Koprulu_2023;Eldjarn_2023;Emilsson_2018;Sun_2018;Viñuela_2021;Zhernakova_2018;Gudjonsson_2022;Emilsson_2020
OID20745	3:16955314_G_T	-0.801774	0.121909	4.80604e-11	Q92583	CCL17	16	16913822	57404767	FALSE	Koprulu_2023;Eldjarn_2023;Suhre_2016;Gudjonsson_2022;Viñuela_2021;Emilsson_2020
OID20745	3:42906116_C_T	0.566187	0.0970119	5.33845e-09	Q92583	CCL17	16	42864624	57404767	FALSE	Eldjarn_2023;Emilsson_2020;Suhre_2016;Sun_2018;Gudjonsson_2022
OID20585	3:53876218_A_G	0.544624	0.0580199	6.18225e-21	Q9NRM6	IL17RB	3	53842191	53846580	TRUE	Koprulu_2023;Eldjarn_2023;Suhre_2016;Ahsan_2017;Enroth_2014;Zhong_2020;Benson_2018;Sun_2018;Emilsson_2020
OID21429	3:66436182_G_T	-0.31544	0.0554536	1.28266e-08	Q96JA1	LRIG1	3	66385758	66501263	TRUE	Koprulu_2023;Eldjarn_2023;Viñuela_2021;Zhong_2020
OID20248	3:98402969_C_T	-0.452678	0.0557652	4.75604e-16	P13598	ICAM2	17	98684125	64020634	FALSE	Eldjarn_2023;Viñuela_2021;Zhernakova_2018;Zhong_2020;Gudjonsson_2022
OID21491	3:98402969_C_T	-0.604344	0.055603	1.62126e-27	P35916	FLT4	5	98684125	180649624	FALSE	Eldjarn_2023;Emilsson_2020;Suhre_2016;Yang_2021;Gudjonsson_2022;Sun_2018
OID31484	3:131059694_A_G	-0.858897	0.104196	1.67819e-16	Q96DE0	NUDT16	3	131340850	131381671	TRUE	Koprulu_2023;Eldjarn_2023
OID20686	3:132311148_G_T	-0.471574	0.0834987	1.62627e-08	O00585	CCL21	9	132592304	34710124	FALSE	Koprulu_2023;Eldjarn_2023;Suhre_2016;Yang_2021;Emilsson_2020;Gudjonsson_2022;Sun_2018;Viñuela_2021;Benson_2018
OID20817	3:133615263_A_G	0.393534	0.0593095	3.23929e-11	Q9NRW1	RAB6B	3	133896419	133895836	TRUE	Emilsson_2018;Gudjonsson_2022
OID21126	3:190344128_A_G	1.21778	0.0737787	3.33022e-61	Q9NPH3	IL1RAP	3	190626339	190514051	TRUE	Koprulu_2023;Eldjarn_2023;Suhre_2016;Benson_2018;Yang_2021;Gudjonsson_2022;Lourdusamy_2012;Zhong_2021;Sun_2018;Carayol_2017;Pietzner_2020;Emilsson_2018;Emilsson_2020
OID20369	3:195800811_C_T	0.305471	0.0555215	3.75825e-08	P02786	TFRC	3	196073940	196082189	TRUE	Koprulu_2023;Eldjarn_2023;Viñuela_2021;Zhernakova_2018
OID21468	4:953698_A_C	-0.615322	0.0528156	2.28428e-31	P35475	IDUA	4	959910	986997	TRUE	Koprulu_2023;Eldjarn_2023;Yang_2021;Emilsson_2020;Viñuela_2021;Gudjonsson_2022;Sun_2018;Suhre_2016;Emilsson_2018;Robins_2021
OID21468	4:1009420_C_T	0.448856	0.0531392	2.99405e-17	P35475	IDUA	4	1015632	986997	TRUE	Koprulu_2023;Eldjarn_2023;Yang_2021;Emilsson_2020;Viñuela_2021;Gudjonsson_2022;Sun_2018;Suhre_2016;Emilsson_2018;Robins_2021
OID30374	4:5016883_A_G	-1.26204	0.112442	3.11165e-29	Q9NRR1	CYTL1	4	5015156	5019472	TRUE	Koprulu_2023;Eldjarn_2023;Emilsson_2020;Gudjonsson_2022;Emilsson_2018
OID30306	4:6596360_A_G	0.65738	0.0538676	2.97287e-34	Q9Y2E5	MAN2B2	4	6594633	6575175	TRUE	Koprulu_2023;Eldjarn_2023;Robins_2021;Emilsson_2020;Gudjonsson_2022;Emilsson_2018;Sun_2018
OID31473	4:7433851_A_C	-0.387773	0.0704762	3.75116e-08	Q6NUJ1	PSAPL1	4	7432124	7434973	TRUE	Koprulu_2023;Eldjarn_2023;Emilsson_2018;Gudjonsson_2022;Sun_2018;Emilsson_2020
OID21051	4:15647074_A_G	-1.24054	0.0751055	2.75461e-61	Q10588	BST1	4	15645451	15702950	TRUE	Koprulu_2023;Eldjarn_2023;Suhre_2016;Emilsson_2020;Yang_2021;Sasayama_2017;Di-Narzo_2017;Emilsson_2018;Zhong_2021;Gudjonsson_2022;Sun_2018;Zhong_2020;Viñuela_2021
OID30845	4:60871699_A_T	-0.646771	0.108359	2.39035e-09	Q5T871	LELP1	1	60005981	153203443	FALSE	Koprulu_2023
OID20613	4:74703999_C_T	0.517134	0.0570679	1.28396e-19	P80162	CXCL6	4	73838282	73836497	TRUE	Koprulu_2023;Eldjarn_2023;Emilsson_2020;Ahsan_2017;Hillary_2020;Suhre_2016;Emilsson_2018;Höglund_2019;Zhong_2020;Gudjonsson_2022
OID20931	4:76843924_C_T	-0.677835	0.0584971	4.76862e-31	Q02083	NAAA	4	75922771	75941051	TRUE	Koprulu_2023;Eldjarn_2023;Emilsson_2020;Yang_2021;Suhre_2016;Gudjonsson_2022;Sun_2018;Sasayama_2017;Hillary_2019;Robins_2021;Emilsson_2018;Mirauta_2020
OID21042	4:76964096_C_T	0.348352	0.0552278	2.83491e-10	O14625	CXCL11	4	76042943	76041415	TRUE	Eldjarn_2023;Emilsson_2020;Emilsson_2018;Suhre_2016;Sun_2018;Höglund_2019;Gudjonsson_2022
OID20361	4:88403823_G_T	0.317667	0.054279	4.84284e-09	Q14515	SPARCL1	4	87482671	87531061	TRUE	Koprulu_2023;Eldjarn_2023;Emilsson_2020;Suhre_2016;Robins_2021;Viñuela_2021;Zhong_2020;Yang_2021;Gudjonsson_2022;Sun_2018;Emilsson_2018
OID20810	4:122609929_C_T	1.72572	0.113925	7.82736e-52	P08758	ANXA5	4	121688774	121697113	TRUE	Koprulu_2023;Eldjarn_2023;Robins_2021
OID20810	4:122622600_A_C	-0.481759	0.0559828	7.59965e-18	P08758	ANXA5	4	121701445	121697113	TRUE	Koprulu_2023;Eldjarn_2023;Robins_2021
OID20503	4:123748616_C_G	-0.827272	0.0587337	4.68773e-45	P09038	FGF2	4	122827461	122826708	TRUE	Koprulu_2023;Eldjarn_2023;Suhre_2016;Zhong_2020
OID21332	4:135966163_A_G	-0.355864	0.0652535	4.93708e-08	O14828	SCAMP3	1	135045008	155262430	FALSE	Koprulu_2023;Eldjarn_2023
OID20476	4:180069814_G_T	0.582208	0.106147	4.13652e-08	P13693	TPT1	13	179148660	45341370	FALSE	Koprulu_2023
OID20612	4:187004074_C_T	-0.682342	0.0595276	2.03281e-30	O15455	TLR3	4	186082920	186069152	TRUE	Koprulu_2023;Eldjarn_2023;Zhong_2021;Zhong_2020
OID20420	5:5406501_C_T	0.346603	0.0634006	4.58045e-08	Q13651	IL10RA	11	5406388	117986348	FALSE	Koprulu_2023
OID30888	5:16027376_C_T	-0.338619	0.0614715	3.61796e-08	Q2M3V2	SOWAHA	5	16027267	132813341	FALSE	Koprulu_2023
OID20328	5:29097359_G_T	-0.448027	0.079917	2.06872e-08	Q16663	CCL15	17	29097252	36002038	FALSE	Koprulu_2023;Eldjarn_2023
OID21136	5:35851831_C_T	-0.441769	0.0623249	1.35905e-12	P16871	IL7R	5	35851729	35852695	TRUE	Koprulu_2023;Eldjarn_2023;Suhre_2016;Emilsson_2020;Sun_2018;Zhong_2020;Viñuela_2021;Emilsson_2018;Pietzner_2020;Gudjonsson_2022;Zhong_2021
OID20356	5:38855557_A_G	-0.409356	0.059665	6.84248e-12	Q99650	OSMR	5	38855455	38845858	TRUE	Koprulu_2023;Eldjarn_2023;Zhong_2020;Viñuela_2021;Sun_2018
OID20747	5:76173219_G_T	0.455012	0.0565825	8.86964e-16	P24387	CRHBP	5	76877394	76952713	TRUE	Koprulu_2023;Eldjarn_2023;Emilsson_2018;Emilsson_2020;Gudjonsson_2022;Sun_2018;Viñuela_2021;Zhong_2020
OID21331	5:78187140_A_G	0.4821	0.0721543	2.36485e-11	P15848	ARSB	5	78891317	78986087	TRUE	Koprulu_2023;Eldjarn_2023;Suhre_2016;Sasayama_2017;Robins_2021;Sun_2018
OID21026	5:82844314_G_T	-0.458632	0.0542673	2.87951e-17	P13611	VCAN	5	83548495	83471465	TRUE	Koprulu_2023;Eldjarn_2023;Viñuela_2021
OID30248	5:92970542_C_T	0.471562	0.0839665	1.95346e-08	Q8WUF8	FAM172A	5	93634836	94111699	TRUE	Koprulu_2023;Eldjarn_2023
OID20291	5:102191715_C_T	-0.360089	0.0635359	1.44906e-08	P19021	PAM	5	102856011	102753981	TRUE	Koprulu_2023;Eldjarn_2023;Emilsson_2020;Gudjonsson_2022;Viñuela_2021;Sun_2018
OID31020	5:123795799_C_T	-0.369098	0.0659016	2.13434e-08	Q8N967	LRTM2	12	124460106	1820267	FALSE	Koprulu_2023
OID21495	5:134223593_A_G	1.08378	0.0809059	6.41883e-41	Q96J42	TXNDC15	5	134887903	134873803	TRUE	Koprulu_2023;Eldjarn_2023;Emilsson_2020;Gudjonsson_2022;Emilsson_2018
OID30320	5:135308759_C_T	0.948817	0.0563635	1.37746e-63	O14960	LECT2	5	135973070	135955034	TRUE	Koprulu_2023;Eldjarn_2023;Emilsson_2020;Emilsson_2018;Gudjonsson_2022
OID20268	5:149508475_C_T	-0.745344	0.0543123	7.36358e-43	P09619	PDGFRB	5	150128912	150155872	TRUE	Koprulu_2023;Eldjarn_2023;Emilsson_2020;Yang_2021;Suhre_2016;Benson_2018;Lourdusamy_2012;Zhong_2021;Sun_2018;Zhong_2020;Viñuela_2021;Gudjonsson_2022;Sasayama_2017;Emilsson_2018
OID21422	5:156469326_A_G	-0.428372	0.0611373	2.43968e-12	Q96D42	HAVCR1	5	157042315	157059119	TRUE	Koprulu_2023;Eldjarn_2023;Gudjonsson_2022;Sun_2018;Viñuela_2021;Emilsson_2018;Emilsson_2020
OID20666	5:158783223_G_T	-0.405133	0.0593871	8.98427e-12	P29460	IL12B	5	159356215	159330887	TRUE	Koprulu_2023;Eldjarn_2023;Hillary_2020;Emilsson_2020;Gudjonsson_2022;Bretherick_2020;Ahsan_2017;Yang_2021;Höglund_2019;Hillary_2019;Sun_2018;Enroth_2014;Emilsson_2018;Sun_2016
OID20932	6:2856400_A_G	0.942412	0.105038	2.909e-19	P50453	SERPINB9	6	2856166	2903280	TRUE	Eldjarn_2023;Robins_2021
OID20932	6:2903512_C_G	0.566631	0.0817234	4.1049e-12	P50453	SERPINB9	6	2903278	2903280	TRUE	Eldjarn_2023;Robins_2021
OID21023	6:2974106_A_G	1.05418	0.0894108	4.37987e-32	P35237	SERPINB6	6	2973872	2971856	TRUE	Koprulu_2023;Eldjarn_2023;Viñuela_2021
OID20820	6:13612078_A_G	-1.18456	0.124611	1.98015e-21	Q9NXA8	SIRT5	6	13611846	13574584	TRUE	Koprulu_2023;Eldjarn_2023;Robins_2021
OID31048	6:29935576_A_G	-0.363989	0.0599555	1.27127e-09	P04439	HLA-A	6	29967799	29941260	TRUE	Koprulu_2023;Eldjarn_2023;Mirauta_2020
OID20586	6:31540757_A_C	-1.00067	0.115942	6.09345e-18	P01374	LTA	6	31572980	31572054	TRUE	Koprulu_2023;Eldjarn_2023;Emilsson_2020;Hillary_2020;Höglund_2019;Zhong_2020
OID20541	6:33778964_A_G	0.292657	0.0533131	4.03298e-08	P12872	MLN	6	33811187	33804011	TRUE	Koprulu_2023;Eldjarn_2023;Emilsson_2020;Gudjonsson_2022;Sun_2018;Emilsson_2018
OID21156	6:35765739_C_T	0.481992	0.0529235	8.4431e-20	P04118	CLPS	6	35797962	35797311	TRUE	Koprulu_2023;Eldjarn_2023;Emilsson_2020;Sun_2018;Emilsson_2018;Gudjonsson_2022
OID31205	6:36113598_A_G	0.351414	0.0604939	6.28165e-09	O15264	MAPK13	6	36145821	36127809	TRUE	Eldjarn_2023;Sun_2018;Emilsson_2018;Gudjonsson_2022
OID20951	6:37663624_C_T	0.381744	0.0528289	4.97264e-13	Q8NFP4	MDGA1	6	37695848	37699306	TRUE	Koprulu_2023;Eldjarn_2023;Hillary_2019;Zhong_2021;Zhong_2020
OID20650	6:43925607_A_G	-0.443847	0.0543635	3.22956e-16	P15692	VEGFA	6	43957870	43770184	TRUE	Koprulu_2023;Eldjarn_2023;Emilsson_2020;Emilsson_2018;Suhre_2016;Sun_2016;Höglund_2019;Sun_2018;Ahola-Olli_2017;Gudjonsson_2022
OID20736	6:46116102_A_C	-0.500501	0.0801212	4.18951e-10	Q9UJA9	ENPP5	6	46148365	46170971	TRUE	Koprulu_2023;Eldjarn_2023;Emilsson_2020;Zhong_2021;Emilsson_2018;Sun_2018;Gudjonsson_2022
OID21456	6:49691847_A_C	-0.587504	0.0623799	4.59053e-21	P16562	CRISP2	6	49724134	49713561	TRUE	Koprulu_2023;Eldjarn_2023;Emilsson_2020;Gudjonsson_2022;Sun_2018;Emilsson_2018
OID31091	6:55541417_A_C	0.408414	0.0594622	6.48967e-12	Q6UXV0	GFRAL	6	55676619	55327469	TRUE	Koprulu_2023;Eldjarn_2023;Emilsson_2020;Gudjonsson_2022;Emilsson_2018;Sun_2018
OID20974	6:69677917_A_G	0.517483	0.0581143	5.35922e-19	O60242	ADGRB3	6	68968025	68635367	TRUE	Koprulu_2023;Eldjarn_2023;Zhong_2021
OID21108	6:74486030_C_T	0.533665	0.0570056	7.85203e-21	Q6YHK3	CD109	6	73776307	73695785	TRUE	Koprulu_2023;Eldjarn_2023;Suhre_2016;Viñuela_2021;Emilsson_2018;Emilsson_2020;Zhong_2021;Sun_2018;Gudjonsson_2022
OID30863	6:80301114_C_T	1.03568	0.0538821	2.45893e-82	Q9UJC5	SH3BGRL2	6	79591397	79631283	TRUE	Koprulu_2023
OID21498	6:86406671_C_T	0.340804	0.0591131	8.15189e-09	P21589	NT5E	6	85696953	85450091	TRUE	Koprulu_2023;Eldjarn_2023;Robins_2021
OID21080	6:109613252_A_T	0.355277	0.0545048	7.11229e-11	Q04900	CD164	6	109292049	109382559	TRUE	Koprulu_2023;Eldjarn_2023;Viñuela_2021
OID20676	6:123122464_C_T	-0.867938	0.0743588	1.7659e-31	Q92484	SMPDL3A	6	122801319	122789170	TRUE	Koprulu_2023;Eldjarn_2023;Sasayama_2017;Gudjonsson_2022;Suhre_2016;Emilsson_2020;Sun_2018;Emilsson_2018
OID31447	6:125622737_G_T	-0.761223	0.0739279	7.28217e-25	Q7Z4H3	HDDC2	6	125301591	125302136	TRUE	Koprulu_2023;Eldjarn_2023;Robins_2021
OID20709	6:132289157_C_T	-0.407597	0.0670265	1.19337e-09	P29279	CCN2	6	131968017	131951373	TRUE	Koprulu_2023;Eldjarn_2023;Gudjonsson_2022;Emilsson_2018
OID30747	6:160985526_A_G	0.952083	0.11554	1.71795e-16	P08519	LPA	6	160564494	160666375	TRUE	Koprulu_2023;Eldjarn_2023;Yao_2018;Sun_2016;Solomon_2016
OID21435	7:29070320_C_T	-0.48976	0.0744545	4.76891e-11	Q9H3G5	CPVL	7	29030704	29195451	TRUE	Koprulu_2023;Eldjarn_2023;Robins_2021
OID20553	7:33081514_A_G	-0.524809	0.0639161	2.19528e-16	Q9H0P0	NT5C3A	7	33041902	33062797	TRUE	Koprulu_2023;Eldjarn_2023
OID20772	7:75460393_A_G	1.23801	0.0913998	8.48176e-42	O00175	CCL24	7	75831075	75823356	TRUE	Koprulu_2023;Eldjarn_2023;Ahsan_2017;Sun_2016;Viñuela_2021;Enroth_2014;Zhernakova_2018
OID20772	7:75488590_C_T	0.502345	0.0688358	2.92666e-13	O00175	CCL24	7	75859272	75823356	TRUE	Koprulu_2023;Eldjarn_2023;Ahsan_2017;Sun_2016;Viñuela_2021;Enroth_2014;Zhernakova_2018
OID21001	7:87244960_C_T	0.387971	0.0534884	4.06536e-13	Q9P0K1	ADAM22	7	87615644	87934143	TRUE	Koprulu_2023;Eldjarn_2023;Emilsson_2020;Hillary_2019;Emilsson_2018;Gudjonsson_2022
OID21129	7:99990364_G_T	-0.955005	0.0596439	1.05741e-57	Q9UKJ1	PILRA	7	100392741	100367530	TRUE	Koprulu_2023;Eldjarn_2023;Emilsson_2020;Emilsson_2018;Zhong_2020;Viñuela_2021;Zhong_2021;Gudjonsson_2022
OID20364	7:142462673_C_G	-0.433677	0.053261	3.8724e-16	P07478	PRSS2	7	142754822	934378	FALSE	Eldjarn_2023;Gudjonsson_2022;Sun_2018;Suhre_2016
OID20452	7:150460891_G_T	0.61157	0.057788	3.57357e-26	P19801	AOC1	7	150763803	150824627	TRUE	Eldjarn_2023;Emilsson_2020;Gudjonsson_2022;Emilsson_2018
OID30702	8:17918768_C_T	-0.309638	0.0563634	3.93821e-08	Q08830	FGL1	8	18061259	17910365	TRUE	Koprulu_2023;Eldjarn_2023;Emilsson_2020;Emilsson_2018;Gudjonsson_2022
OID20967	8:23082971_G_T	0.330963	0.0540857	9.40268e-10	O00220	TNFRSF10A	8	23225458	23225126	TRUE	Koprulu_2023;Eldjarn_2023;Viñuela_2021
OID31474	8:39781444_C_T	0.392854	0.0570977	5.96922e-12	P14902	IDO1	8	39923925	39902275	TRUE	Koprulu_2023;Eldjarn_2023;Sun_2018
OID31050	8:39781444_C_T	0.410672	0.0571116	6.44631e-13	P14902	IDO1	8	39923925	39902275	TRUE	Koprulu_2023;Eldjarn_2023;Sun_2018
OID30230	8:39781444_C_T	0.416578	0.0576509	4.97898e-13	P14902	IDO1	8	39923925	39902275	TRUE	Koprulu_2023;Eldjarn_2023;Sun_2018
OID20907	8:82575783_C_T	-0.455908	0.0614005	1.12651e-13	P29218	IMPA1	8	81663548	81686693	TRUE	Koprulu_2023;Eldjarn_2023;Mirauta_2020;Robins_2021
OID21322	8:134552472_C_T	-0.9043	0.0696125	1.3855e-38	Q11201	ST3GAL1	8	133540229	133571940	TRUE	Koprulu_2023;Eldjarn_2023;Emilsson_2018;Sun_2018;Gudjonsson_2022
OID31114	8:144676862_C_T	-1.0302	0.06847	3.66719e-51	Q6XQN6	NAPRT	8	143594692	143578649	TRUE	Koprulu_2023;Eldjarn_2023;Robins_2021
OID30297	9:114318241_A_C	-0.740512	0.116796	2.29442e-10	Q14914	PTGR1	9	111555961	111599855	TRUE	Koprulu_2023;Eldjarn_2023;Emilsson_2020;Sun_2018;Gudjonsson_2022;Robins_2021;Emilsson_2018;Mirauta_2020
OID30256	9:115140276_A_G	-0.399501	0.0617901	1.00996e-10	Q6YN16	HSDL2	9	112377996	112379937	TRUE	Koprulu_2023;Eldjarn_2023;Robins_2021
OID20980	9:136085823_A_G	-0.774636	0.061703	3.76648e-36	Q9NPH6	OBP2B	9	133210436	133209243	TRUE	Koprulu_2023;Eldjarn_2023;Emilsson_2020;Sun_2018;Emilsson_2018;Gudjonsson_2022
OID20248	9:136141870_C_T	-0.415612	0.0646182	1.26093e-10	P13598	ICAM2	17	133266456	64020634	FALSE	Eldjarn_2023;Emilsson_2020;Viñuela_2021;Zhernakova_2018;Gudjonsson_2022;Sun_2018;Emilsson_2018;Suhre_2016
OID20290	9:136141870_C_T	-0.782229	0.0646048	9.59087e-34	P16581	SELE	1	133266456	169764705	FALSE	Eldjarn_2023;Emilsson_2020;Suhre_2016;Ahsan_2017;Sun_2016;Yang_2021;Enroth_2014;Zhernakova_2018;Gudjonsson_2022;Benson_2018;Sun_2018;Emilsson_2018;Carayol_2017
OID21041	9:136149399_A_G	-0.891027	0.0641516	7.34517e-44	O00214	LGALS8	1	133273983	236518000	FALSE	Eldjarn_2023;Hillary_2019
OID20382	9:137752540_A_T	-0.748318	0.0765152	1.37222e-22	Q15485	FCN2	9	134860694	134880808	TRUE	Koprulu_2023;Eldjarn_2023;Gudjonsson_2022;Sun_2018;Emilsson_2018;Viñuela_2021;Suhre_2016;Yang_2021;Benson_2018;Emilsson_2020;Carayol_2017
OID30690	9:137850022_A_G	0.357116	0.0587645	1.22398e-09	O00602	FCN1	9	134958176	134917963	TRUE	Koprulu_2023;Eldjarn_2023;Emilsson_2020;Sun_2018;Gudjonsson_2022;Suhre_2016;Emilsson_2018
OID30793	1:7448126_C_T	-0.402654	0.0735596	4.40369e-08	Q5U5Z8	AGBL2	11	7388066	47715389	FALSE	Koprulu_2023
OID20467	1:17424845_C_T	-0.424569	0.0549806	1.14375e-14	Q9Y2J8	PADI2	1	17098350	17119453	TRUE	Koprulu_2023;Eldjarn_2023
OID31068	1:25890189_A_G	-0.31783	0.0533619	2.58293e-09	Q5SW96	LDLRAP1	1	25563698	25543580	TRUE	Eldjarn_2023
OID31022	1:63837424_C_T	0.323909	0.0561769	8.12351e-09	O43432	EIF4G3	1	63371753	21176884	FALSE
OID31153	1:78508601_C_G	0.710506	0.090268	3.51613e-15	Q8TF65	GIPC2	1	78042917	77979542	TRUE	Koprulu_2023;Eldjarn_2023
OID31153	1:78518939_A_G	-0.714766	0.065116	4.9406e-28	Q8TF65	GIPC2	1	78053255	77979542	TRUE	Koprulu_2023;Eldjarn_2023
OID30710	1:85089952_C_T	-0.360926	0.0572415	2.87598e-10	Q01459	CTBS	1	84624269	84574480	TRUE	Koprulu_2023;Eldjarn_2023
OID20845	1:89680554_A_C	0.993665	0.0558047	6.33559e-71	Q96PP9	GBP4	1	89214871	89198932	TRUE	Koprulu_2023;Eldjarn_2023
OID30864	1:101742954_A_G	0.530046	0.0960276	3.39529e-08	Q6P5Q4	LMOD2	7	101277398	123655807	FALSE	Koprulu_2023
OID30795	1:108173375_A_G	-0.56214	0.0797811	1.84095e-12	Q9UKW4	VAV3	1	107630753	107965144	TRUE	Koprulu_2023;Eldjarn_2023
OID31480	1:117544184_A_G	-0.342406	0.0544926	3.30966e-10	Q93033	CD101	1	117001562	117001760	TRUE	Koprulu_2023;Eldjarn_2023
OID20875	1:151776231_C_T	0.388917	0.0546916	1.15128e-12	Q9Y2W6	TDRKH	1	151803755	151791416	TRUE	Koprulu_2023;Eldjarn_2023
OID31352	1:153516733_A_G	1.89695	0.113238	5.48597e-63	P33764	S100A3	1	153544257	153549372	TRUE	Eldjarn_2023
OID30329	1:182758863_G_T	0.673503	0.105174	1.51654e-10	Q9BXD5	NPL	1	182789728	182789293	TRUE	Koprulu_2023;Eldjarn_2023
OID31515	1:199004709_A_T	0.388876	0.0596571	7.10045e-11	O75781	PALM	19	199035580	708953	FALSE	Koprulu_2023
OID20542	1:199010721_C_T	-0.346908	0.0566182	8.94691e-10	Q12765	SCRN1	7	199041592	29990289	FALSE	Koprulu_2023;Eldjarn_2023
OID31416	1:201910609_C_T	-0.459193	0.0601879	2.35988e-14	P29536	LMOD1	1	201941481	201946587	TRUE	Koprulu_2023;Eldjarn_2023
OID31014	1:201910609_C_T	-0.565158	0.0601522	5.69646e-21	P29536	LMOD1	1	201941481	201946587	TRUE	Koprulu_2023;Eldjarn_2023
OID30212	1:201910609_C_T	-0.541006	0.0604117	3.38757e-19	P29536	LMOD1	1	201941481	201946587	TRUE	Koprulu_2023;Eldjarn_2023
OID30697	1:207693563_G_T	-0.590954	0.0624108	2.83137e-21	P17927	CR1	1	207520218	207496147	TRUE	Koprulu_2023;Eldjarn_2023
OID20844	1:240493148_C_T	-0.353231	0.0568013	5.01248e-10	Q9HA65	TBC1D17	19	240329848	49877425	FALSE	Koprulu_2023
OID21151	1:245471081_C_G	-0.37181	0.0670002	2.86674e-08	Q9Y624	F11R	1	245307779	161021348	FALSE	Koprulu_2023
OID31429	1:248020448_A_G	-0.439791	0.0612677	7.0642e-13	Q8NG06	TRIM58	1	247857146	247857199	TRUE	Eldjarn_2023
OID31041	1:248038210_A_G	0.481901	0.0575745	5.75976e-17	Q9NWU2	GID8	20	247874908	62938119	FALSE
OID30335	1:248039451_C_T	-0.482889	0.0575993	5.13368e-17	P29692	EEF1D	8	247876149	143599541	FALSE	Eldjarn_2023
OID30875	10:4721758_G_T	0.49772	0.0910643	4.61373e-08	P55283	CDH4	20	4679566	61252426	FALSE	Koprulu_2023
OID21510	10:6085312_A_G	-0.319286	0.0585513	4.94997e-08	Q15303	ERBB4	2	6043349	212538841	FALSE
OID31067	10:14432714_C_T	-0.485026	0.0863728	1.96001e-08	O15240	VGF	7	14390715	101165593	FALSE
OID31335	10:17224426_A_T	-0.395456	0.0537586	1.89299e-13	O14717	TRDMT1	10	17182427	17202054	TRUE	Eldjarn_2023
OID30326	10:97418719_A_C	-0.522079	0.0634889	1.9822e-16	Q6NUS6	TCTN3	10	95658962	95694143	TRUE	Koprulu_2023;Eldjarn_2023
OID20587	10:98548592_A_G	-0.55078	0.0907617	1.29176e-09	Q6ZUJ8	PIK3AP1	10	96788835	96720514	TRUE	Koprulu_2023;Eldjarn_2023
OID31135	10:115439394_C_T	-0.408058	0.0574629	1.2364e-12	P55210	CASP7	10	113679635	113679183	TRUE	Koprulu_2023;Eldjarn_2023
OID31252	11:202253_A_G	-0.312204	0.0570952	4.54807e-08	Q9Y6I3	EPN1	19	202253	55675226	FALSE
OID20705	11:202253_A_G	0.314109	0.0565323	2.75593e-08	P21860	ERBB3	12	202253	56079857	FALSE
OID30215	11:202253_A_G	-0.323489	0.0568903	1.29906e-08	Q9Y5X3	SNX5	20	202253	17968980	FALSE
OID31263	11:558884_C_T	0.457066	0.0747763	9.81163e-10	P01112	HRAS	11	558884	537287	TRUE
OID21361	11:2486699_G_T	0.559306	0.100625	2.72383e-08	Q13576	IQGAP2	5	2465469	76403249	FALSE
OID20983	11:3072631_A_G	0.319782	0.0544253	4.21281e-09	P01258	CALCA	11	3051401	14972354	FALSE	Koprulu_2023
OID20526	11:5691005_A_G	-0.835719	0.0862667	3.40368e-22	Q9C035	TRIM5	11	5669775	5938619	TRUE	Koprulu_2023;Eldjarn_2023
OID20688	11:34854662_C_T	0.349744	0.0603098	6.66623e-09	P11684	SCGB1A1	11	34833115	62405103	FALSE	Eldjarn_2023
OID30218	11:62161170_C_G	-0.603952	0.0823904	2.29521e-13	Q99942	RNF5	6	62393698	32178354	FALSE	Eldjarn_2023
OID20688	11:62186542_A_G	-0.366944	0.0572163	1.42424e-10	P11684	SCGB1A1	11	62419070	62405103	TRUE	Koprulu_2023;Eldjarn_2023
OID21513	11:71856615_C_T	-0.53552	0.0925046	7.07572e-09	Q9UJ68	MSRA	8	72145571	10054268	FALSE	Eldjarn_2023
OID21476	11:71856615_C_T	-0.560998	0.0922707	1.20246e-09	O00244	ATOX1	5	72145571	151772532	FALSE	Eldjarn_2023
OID30835	11:76813961_C_T	-1.12799	0.119535	3.85502e-21	P47874	OMP	11	77102915	77102840	TRUE	Eldjarn_2023
OID30387	11:83719482_G_T	0.349937	0.0634279	3.44672e-08	Q8N114	SHISA5	3	84008439	48504826	FALSE	Koprulu_2023;Eldjarn_2023
OID30388	11:118604837_C_T	-0.413328	0.059108	2.69532e-12	O43280	TREH	11	118734128	118679690	TRUE	Koprulu_2023;Eldjarn_2023
OID20534	11:124222830_C_G	0.724575	0.123066	3.9162e-09	O75475	PSIP1	9	124352934	15511019	FALSE
OID21502	11:130281488_A_G	-0.370261	0.0624259	3.00714e-09	Q9UP79	ADAMTS8	11	130411593	130428993	TRUE	Koprulu_2023;Eldjarn_2023
OID31042	12:3475543_C_T	-0.378431	0.0661223	1.04537e-08	Q8IWQ3	BRSK2	11	3366377	1389899	FALSE	Koprulu_2023
OID30313	12:4061044_C_T	-0.362554	0.064531	1.92854e-08	Q969H8	MYDGF	19	3951878	4670370	FALSE	Koprulu_2023
OID21369	12:7277236_A_T	0.313287	0.0538393	5.92263e-09	P82980	RBP5	12	7124640	7128942	TRUE	Eldjarn_2023
OID20573	12:8280755_A_C	0.326874	0.0543547	1.81312e-09	Q9UMR7	CLEC4A	12	8128159	8123632	TRUE	Koprulu_2023;Eldjarn_2023
OID20632	12:10474096_A_G	0.393355	0.0557729	1.75355e-12	Q13241	KLRD1	12	10321497	10226058	TRUE	Koprulu_2023;Eldjarn_2023
OID21343	12:17911069_C_T	-0.627819	0.11476	4.48229e-08	Q9BSG5	RTBDN	19	17758135	12835428	FALSE	Koprulu_2023;Eldjarn_2023
OID30945	12:68698020_A_C	0.511833	0.0608992	4.29347e-17	Q8TC05	MDM1	12	68304240	68332381	TRUE	Koprulu_2023;Eldjarn_2023
OID30324	12:70978224_A_G	0.450381	0.0627585	7.15634e-13	P23467	PTPRB	12	70584444	70637440	TRUE	Koprulu_2023;Eldjarn_2023
OID30198	12:93755796_C_G	0.451503	0.0790221	1.10592e-08	NA	NUDT10	X	93362020	51332231	FALSE	Koprulu_2023
OID30306	12:102216673_C_T	-0.350387	0.0568971	7.35496e-10	Q9Y2E5	MAN2B2	4	101822895	6575175	FALSE	Koprulu_2023;Eldjarn_2023
OID30401	12:104055131_C_G	0.760877	0.104057	2.62965e-13	Q8WWQ8	STAB2	12	103661353	103587273	TRUE	Koprulu_2023;Eldjarn_2023
OID20782	12:112121870_A_T	0.665784	0.108756	9.2516e-10	O95633	FSTL3	19	111684066	676392	FALSE	Koprulu_2023
OID30833	12:127550089_C_G	0.39347	0.0689609	1.15868e-08	Q99250	SCN2A	2	127065544	165239402	FALSE	Koprulu_2023;Eldjarn_2023
OID20882	13:27168222_A_T	0.340025	0.0576081	3.58291e-09	Q9UPY6	WASF3	13	26594085	26557703	TRUE	Koprulu_2023;Eldjarn_2023
OID30928	13:30814918_C_T	0.313836	0.0562331	2.39162e-08	P0DKB5	TPBGL	11	30240781	75240905	FALSE	Koprulu_2023
OID31420	13:42945261_C_T	0.348775	0.0625309	2.438e-08	Q6WCQ1	MPRIP	17	42371125	17042545	FALSE	Koprulu_2023
OID20360	13:44487611_C_T	0.296966	0.0543048	4.53851e-08	Q86VB7	CD163	12	43913475	7503893	FALSE	Koprulu_2023
OID30838	13:76431020_G_T	0.530525	0.0965076	3.85791e-08	A6NGG8	PCARE	2	75856884	29074261	FALSE	Koprulu_2023
OID31499	13:92833502_G_T	0.370139	0.0656241	1.69763e-08	Q9UIM3	FKBPL	6	92181249	32130291	FALSE
OID21507	13:96001873_A_G	0.430642	0.0768119	2.0652e-08	Q14512	FGFBP1	4	95349619	15938740	FALSE	Koprulu_2023
OID30387	13:97975600_G_T	0.334765	0.0591556	1.52206e-08	Q8N114	SHISA5	3	97323346	48504826	FALSE	Koprulu_2023
OID21400	13:114876500_C_T	-0.709421	0.112719	3.09961e-10	P13521	SCG2	2	114111025	223602503	FALSE
OID20785	13:114876500_C_T	-0.617549	0.113007	4.63698e-08	Q8TEU8	WFIKKN2	17	114111025	50834650	FALSE
OID30238	14:20971407_C_G	0.630289	0.054108	2.32928e-31	Q5GAN6	RNASE10	14	20503248	20505537	TRUE	Koprulu_2023;Eldjarn_2023
OID31072	14:24478799_A_T	-1.2979	0.121421	1.14286e-26	Q6PKH6	DHRS4L2	14	24009590	23969939	TRUE	Eldjarn_2023
OID20899	14:50901768_A_G	-1.19369	0.117037	1.99803e-24	Q9Y4K4	MAP4K5	14	50435050	50561126	TRUE	Koprulu_2023;Eldjarn_2023
OID31164	14:54872923_A_G	0.411889	0.0634942	8.75429e-11	P06493	CDK1	10	54406205	60778331	FALSE	Eldjarn_2023
OID20781	15:27116595_A_G	-0.326293	0.0556252	4.46648e-09	O00182	LGALS9	17	26871448	27629798	FALSE	Koprulu_2023;Eldjarn_2023
OID31452	15:41103293_A_G	-0.751646	0.0552214	3.42156e-42	Q96K21	ZFYVE19	15	40811095	40807086	TRUE	Koprulu_2023;Eldjarn_2023
OID20680	15:73994189_C_T	-0.916463	0.0865424	3.32453e-26	Q5ZPR3	CD276	15	73701848	73683966	TRUE	Koprulu_2023;Eldjarn_2023
OID20515	15:81406415_C_T	-0.310041	0.0564112	3.88306e-08	Q12778	FOXO1	13	81114074	40666597	FALSE
OID20541	15:101972931_A_G	-0.622658	0.112398	3.02886e-08	P12872	MLN	6	101432726	33804011	FALSE	Koprulu_2023
OID31023	16:414930_C_T	-0.719666	0.105148	7.68428e-12	Q13084	MRPL28	16	364930	370527	TRUE
OID30815	16:21233114_A_G	-0.79776	0.0593447	3.39266e-41	Q14894	CRYM	16	21221793	21303083	TRUE	Eldjarn_2023
OID30355	16:24676590_C_T	-0.509504	0.0920609	3.12254e-08	Q6ZMM2	ADAMTSL5	19	24665269	1513604	FALSE	Koprulu_2023
OID31276	16:26609675_C_T	0.623872	0.109774	1.32167e-08	P49662	CASP4	11	26598354	104969436	FALSE
OID30246	16:28507644_C_G	-1.02044	0.0547261	1.35291e-77	Q0VD83	APOBR	16	28496323	28494649	TRUE	Koprulu_2023;Eldjarn_2023
OID30366	16:82066906_C_T	-0.543412	0.0983719	3.3126e-08	Q9Y303	AMDHD2	16	82033301	2520357	FALSE	Koprulu_2023
OID20930	16:89697792_A_C	-0.39439	0.0518856	2.93521e-14	Q9HD42	CHMP1A	16	89631384	89657845	TRUE	Eldjarn_2023
OID30927	17:35724_C_G	-0.416389	0.0585458	1.14214e-12	Q14184	DOC2B	17	185933	181636	TRUE	Koprulu_2023;Eldjarn_2023
OID31345	17:1003427_A_C	-0.652741	0.118732	3.84996e-08	O43663	PRC1	15	1100187	90995629	FALSE
OID31292	17:3515275_C_T	0.630968	0.0622278	3.68424e-24	Q9UHJ6	SHPK	17	3611981	3636322	TRUE	Koprulu_2023;Eldjarn_2023
OID31292	17:3526637_C_T	-1.47853	0.0907478	1.11143e-59	Q9UHJ6	SHPK	17	3623343	3636322	TRUE	Koprulu_2023;Eldjarn_2023
OID21381	17:4672508_C_G	-0.421187	0.06454	6.75566e-11	Q7Z5L0	VMO1	17	4769213	4786433	TRUE	Koprulu_2023;Eldjarn_2023
OID20743	17:7134129_A_G	-0.39616	0.0539672	2.12392e-13	P16422	EPCAM	2	7230810	47345158	FALSE
OID21076	17:14279164_C_T	0.317146	0.057204	2.95431e-08	P50895	BCAM	19	14375847	44809071	FALSE
OID21104	17:17165136_A_C	0.328128	0.0546347	1.90328e-09	P35442	THBS2	6	17261822	169254044	FALSE	Koprulu_2023
OID31423	17:38140927_A_C	0.304061	0.0533038	1.1682e-08	Q86SQ7	SDCCAG8	1	39984674	243256018	FALSE
OID31123	17:38175426_C_T	0.315927	0.0560607	1.74607e-08	Q9Y3C0	WASHC3	12	40019173	102062149	FALSE
OID31327	17:38175426_C_T	0.306816	0.0560943	4.50934e-08	P51948	MNAT1	14	40019173	60734742	FALSE
OID31249	17:38175426_C_T	0.311715	0.0561019	2.75665e-08	O94986	CEP152	15	40019173	48811146	FALSE
OID31382	17:38175426_C_T	0.32737	0.0552882	3.19688e-09	Q9UKM9	RALY	20	40019173	33993646	FALSE
OID20286	17:38175426_C_T	0.307583	0.0555332	3.04685e-08	P31146	CORO1A	16	40019173	30182827	FALSE
OID21290	17:38175426_C_T	0.321004	0.0562965	1.18393e-08	Q7L5N7	LPCAT2	16	40019173	55508998	FALSE
OID31319	17:38175553_C_T	0.320339	0.0555196	7.93486e-09	Q9NYJ8	TAB2	6	40019300	149218641	FALSE
OID21390	17:38188844_A_G	0.310771	0.0554047	2.03371e-08	Q9Y336	SIGLEC9	19	40032591	51124908	FALSE
OID31346	17:38188844_A_G	0.305817	0.0553594	3.3097e-08	Q7Z6P3	RAB44	6	40032591	36715479	FALSE
OID20265	17:38188844_A_G	0.305401	0.0558219	4.47531e-08	O14798	TNFRSF10C	8	40032591	23084355	FALSE	Eldjarn_2023
OID20611	17:38189055_A_G	0.326821	0.0554591	3.79225e-09	P50591	TNFSF10	3	40032802	172523507	FALSE	Eldjarn_2023
OID20908	17:38189055_A_G	0.317115	0.0556838	1.23427e-08	P18031	PTPN1	20	40032802	50510354	FALSE
OID31446	17:38189055_A_G	0.334189	0.0552696	1.48004e-09	Q03169	TNFAIP2	14	40032802	103123442	FALSE
OID31086	17:38189793_C_T	0.315001	0.0562744	2.17352e-08	O15269	SPTLC1	9	40033540	92115384	FALSE
OID20574	17:38189793_C_T	0.32498	0.0557938	5.72285e-09	P13725	OSM	22	40033540	30266840	FALSE	Eldjarn_2023
OID31348	17:38189793_C_T	0.321824	0.0554095	6.31852e-09	O75843	AP1G2	14	40033540	23568070	FALSE
OID30278	17:55042765_A_G	0.443445	0.0738834	1.94953e-09	Q9HB40	SCPEP1	17	56965404	56978105	TRUE	Koprulu_2023;Eldjarn_2023
OID30341	17:78184393_C_T	-0.618269	0.0565081	7.31874e-28	P51688	SGSH	17	80210594	80220923	TRUE	Koprulu_2023;Eldjarn_2023
OID31055	17:79954544_A_T	0.754651	0.0540583	2.73637e-44	Q9BZE9	ASPSCR1	17	81996668	81976807	TRUE	Koprulu_2023;Eldjarn_2023
OID21348	18:814401_A_G	-0.379256	0.0600488	2.68774e-10	P07947	YES1	18	814400	812546	TRUE	Eldjarn_2023
OID20235	18:50015002_G_T	0.331099	0.0586248	1.62549e-08	Q8NBP7	PCSK9	1	52488632	55039548	FALSE
OID31239	18:57161188_A_G	-0.362219	0.0657443	3.5983e-08	Q86TS9	MRPL52	14	59493956	22829879	FALSE
OID31507	19:3589435_C_T	-0.817026	0.0814851	1.16349e-23	Q8TF64	GIPC3	19	3589437	3585553	TRUE	Koprulu_2023;Eldjarn_2023
OID21013	19:5828921_A_G	-0.424935	0.0546196	7.25822e-15	P21217_Q11128	FUT3_FUT5	19	5828910	5870540	TRUE	Koprulu_2023
OID31126	19:5908163_C_T	-0.516252	0.0748384	5.26569e-12	Q13938	CAPS	19	5908152	5911707	TRUE	Eldjarn_2023
OID30405	19:7831166_A_G	-0.673374	0.0564195	7.76386e-33	Q9H2X3	CLEC4M	19	7766280	7763149	TRUE	Koprulu_2023;Eldjarn_2023
OID30283	19:12082263_C_T	-0.54035	0.0555533	2.32009e-22	Q7L266	ASRGL1	11	11971448	62337448	FALSE	Eldjarn_2023
OID30218	19:12082263_C_T	-0.428211	0.0553524	1.02523e-14	Q99942	RNF5	6	11971448	32178354	FALSE	Eldjarn_2023
OID30254	19:18285944_A_G	-0.470293	0.0621807	3.92887e-14	Q12841	FSTL1	3	18175134	120451253	FALSE
OID31011	19:38803696_A_G	-0.402229	0.060653	3.31972e-11	Q96A00	PPP1R14A	19	38313056	38256591	TRUE	Eldjarn_2023
OID31052	19:40702436_A_T	0.32441	0.058743	3.34152e-08	P31751	AKT2	19	40196529	40285536	TRUE
OID20241	19:44153100_A_G	-0.461316	0.0724254	1.89604e-10	P22748	CA4	17	43648948	60149936	FALSE	Eldjarn_2023
OID21150	19:44171142_C_T	-0.345671	0.0606981	1.23428e-08	P17538	CTRB1	16	43666990	75219000	FALSE
OID30211	19:49658875_G_T	-0.327848	0.0555398	3.57084e-09	P23327	HRC	19	49155618	49155424	TRUE	Eldjarn_2023
OID20844	19:50386340_C_T	0.666019	0.0554337	2.97465e-33	Q9HA65	TBC1D17	19	49883083	49877425	TRUE	Eldjarn_2023
OID21391	19:51412666_A_C	-0.483483	0.0534549	1.5009e-19	Q9Y5K2	KLK4	19	50909410	50910738	TRUE	Koprulu_2023;Eldjarn_2023
OID20537	19:51918360_A_G	-0.554087	0.0725543	2.22584e-14	Q96LC7	SIGLEC10	19	51415106	51417803	TRUE	Koprulu_2023;Eldjarn_2023
OID30261	19:51942903_A_G	0.579586	0.0778692	9.8371e-14	Q9NYZ4	SIGLEC8	19	51439649	51458456	TRUE	Koprulu_2023;Eldjarn_2023
OID30297	19:53224645_C_T	-0.359314	0.0549866	6.37909e-11	Q14914	PTGR1	9	52721392	111599855	FALSE	Koprulu_2023
OID20258	19:54906480_A_G	-0.41712	0.0746131	2.26496e-08	Q06141	REG3A	2	54394876	79159753	FALSE
OID31432	19:55383941_C_T	0.876912	0.0719358	3.50547e-34	P43632	KIR2DS4	19	54872485	54832676	TRUE	Koprulu_2023;Eldjarn_2023
OID20618	2:24287864_A_G	-0.479816	0.0707893	1.21778e-11	P68106	FKBP1B	2	24064994	24049701	TRUE	Koprulu_2023;Eldjarn_2023
OID30229	2:31480967_A_G	0.418827	0.0581376	5.84438e-13	Q9NZN3	EHD3	2	31258101	31234014	TRUE	Koprulu_2023;Eldjarn_2023
OID30930	2:39647200_A_T	0.654268	0.116702	2.06681e-08	P11229	CHRM1	11	39420059	62921807	FALSE	Koprulu_2023
OID20758	2:49947388_C_T	-0.374753	0.065237	9.22009e-09	Q9NQ30	ESM1	5	49720250	55022671	FALSE	Koprulu_2023;Eldjarn_2023
OID20501	2:57811335_A_T	0.390232	0.0682122	1.0599e-08	Q0Z7S8	FABP9	8	57584200	81461579	FALSE	Koprulu_2023
OID21369	2:60724087_G_T	0.484012	0.0758717	1.77843e-10	P82980	RBP5	12	60496952	7128942	FALSE	Koprulu_2023
OID21322	2:62523565_C_G	0.37661	0.0662286	1.29657e-08	Q11201	ST3GAL1	8	62296430	133571940	FALSE	Eldjarn_2023
OID30413	2:67718362_C_T	0.592413	0.105312	1.85172e-08	P17900	GM2A	5	67491230	151212150	FALSE	Koprulu_2023
OID31378	2:152123543_A_G	-0.465695	0.0539222	5.79998e-18	Q13287	NMI	2	151267029	151290057	TRUE	Koprulu_2023;Eldjarn_2023
OID31144	2:208981066_A_G	0.946991	0.058846	2.87043e-58	P07320	CRYGD	2	208116342	208124501	TRUE	Koprulu_2023;Eldjarn_2023
OID30330	2:211801958_C_T	-0.585275	0.10147	8.02364e-09	Q9P2J2	IGSF9	1	210937234	159945596	FALSE	Koprulu_2023;Eldjarn_2023
OID30228	2:216905200_C_T	-1.0221	0.103354	4.63198e-23	Q9BY49	PECR	2	216040477	216082955	TRUE	Koprulu_2023;Eldjarn_2023
OID20769	2:241058906_A_T	-0.615	0.112501	4.58703e-08	Q16363	LAMA4	6	240119489	112254939	FALSE
OID20550	2:241058906_A_T	-0.640016	0.113071	1.51107e-08	P20849	COL9A1	6	240119489	70303083	FALSE
OID30853	20:4157072_C_G	0.597331	0.0559717	1.37605e-26	NA	SMS	X	4176425	21940573	FALSE
OID20380	20:5530767_G_T	0.307193	0.0554571	3.03699e-08	P15529	CD46	1	5550121	207752057	FALSE
OID20908	20:5564774_C_T	-0.304	0.054024	1.83234e-08	P18031	PTPN1	20	5584128	50510354	FALSE
OID21038	20:5910766_A_C	-0.333877	0.0530354	3.06685e-10	P05060	CHGB	20	5930120	5911430	TRUE	Koprulu_2023;Eldjarn_2023
OID30311	20:31587129_A_G	0.329269	0.0549451	2.06397e-09	Q8N4F0	BPIFB2	20	32999323	33007600	TRUE	Koprulu_2023;Eldjarn_2023
OID21528	20:39189408_A_G	-0.333329	0.0597238	2.38899e-08	P13688	CEACAM1	19	40560768	42561234	FALSE	Koprulu_2023;Eldjarn_2023
OID21340	20:40485229_A_G	-0.504325	0.0897224	1.89912e-08	Q6UWW8	CES3	16	41856589	66961237	FALSE	Koprulu_2023
OID30399	20:58308532_A_T	-0.398811	0.0699988	1.2165e-08	O75339	CILP	15	59733477	65211488	FALSE
OID21124	21:22371932_A_G	0.523731	0.0924007	1.44439e-08	P00749	PLAU	10	20999614	73909177	FALSE
OID20283	21:42580149_C_T	-0.30548	0.053934	1.47919e-08	O75326	SEMA7A	15	41208222	74434467	FALSE
OID31227	21:45391752_C_T	-0.31767	0.0564009	1.77763e-08	P34910	EVI2B	17	43971871	31314112	FALSE
OID30348	21:45628401_C_T	-0.31079	0.0569637	4.8717e-08	Q96MK3	FAM20A	17	44208518	68601389	FALSE
OID31338	22:20898323_C_T	-0.439176	0.0645993	1.05741e-11	Q6P995	FAM171B	2	20544036	186693971	FALSE
OID21098	22:24580381_C_G	1.02596	0.0923727	1.16323e-28	Q9UGT4	SUSD2	22	24184413	24181259	TRUE	Koprulu_2023;Eldjarn_2023
OID30352	22:24891292_C_G	0.312106	0.0544941	1.0202e-08	Q9UBR1	UPB1	22	24495324	24467238	TRUE	Eldjarn_2023
OID31439	22:38029723_A_G	0.481854	0.0669877	6.33034e-13	Q9Y3L3	SH3BP1	22	37633716	37634654	TRUE	Eldjarn_2023
OID31498	3:32362832_A_G	0.449869	0.0816695	3.62092e-08	P21128	ENDOU	12	32321340	47725567	FALSE
OID20949	3:33132144_A_G	-0.347382	0.0603441	8.57816e-09	P16278	GLB1	3	33090652	33097230	TRUE	Koprulu_2023;Eldjarn_2023
OID30274	3:35234342_C_T	0.53043	0.0966795	4.10025e-08	Q9BV79	MECR	1	35192850	29230942	FALSE	Koprulu_2023;Eldjarn_2023
OID21471	3:35240210_C_T	0.450394	0.0818495	3.73999e-08	O43464	HTRA2	2	35198718	74529377	FALSE	Koprulu_2023;Eldjarn_2023
OID30893	3:50371432_A_C	0.396891	0.0545198	3.34417e-13	Q93015	NAA80	3	50334001	50299421	TRUE	Eldjarn_2023
OID31518	3:55704079_A_G	0.301722	0.0553296	4.94783e-08	Q92499	DDX1	2	55670051	15591178	FALSE	Koprulu_2023
OID31143	3:59229297_A_T	0.659259	0.117923	2.26301e-08	NA	TIMM8A	X	59243571	101349196	FALSE
OID31452	3:64335910_C_T	0.637306	0.10819	3.84753e-09	Q96K21	ZFYVE19	15	64350234	40807086	FALSE	Koprulu_2023
OID30244	3:124761220_C_T	0.331085	0.0599231	3.29177e-08	Q8IVF2	AHNAK2	14	125042376	104978357	FALSE
OID31426	3:126460870_A_T	-0.37414	0.0582309	1.31773e-10	Q9BRQ6	CHCHD6	3	126742027	126704220	TRUE	Eldjarn_2023
OID20394	3:134895022_A_C	0.573012	0.103504	3.09221e-08	Q9NZK5	ADA2	22	135176180	17221989	FALSE	Koprulu_2023
OID30331	3:143145276_A_G	-0.297084	0.0532386	2.40191e-08	Q9BW04	SARG	1	143426434	207032756	FALSE	Koprulu_2023
OID20570	3:157216553_G_T	-0.311471	0.0551992	1.67431e-08	P26022	PTX3	3	157498764	157436789	TRUE	Koprulu_2023;Eldjarn_2023
OID31184	3:170411023_A_G	-0.399992	0.0724533	3.37677e-08	Q8WZ55	BSND	1	170693234	54998933	FALSE	Koprulu_2023
OID31095	3:192818961_A_T	-0.349608	0.0592859	3.70206e-09	Q9BRJ6	C7orf50	7	193101172	1138260	FALSE	Koprulu_2023
OID21285	4:1721654_A_G	0.33526	0.055556	1.59326e-09	Q9Y6A5	TACC3	4	1719927	1721500	TRUE	Eldjarn_2023
OID30395	4:15955655_C_T	0.382142	0.0554332	5.43448e-12	Q9BYJ0	FGFBP2	4	15954032	15969309	TRUE	Koprulu_2023;Eldjarn_2023
OID30366	4:44683541_A_G	-0.401337	0.0645662	5.10315e-10	Q9Y303	AMDHD2	16	44681524	2520357	FALSE
OID30212	4:71291790_C_G	0.295823	0.052904	2.24864e-08	P29536	LMOD1	1	70426073	201946587	FALSE	Koprulu_2023
OID31463	4:89892798_A_T	-0.40177	0.0554437	4.27837e-13	O94988	FAM13A	4	88971647	89111398	TRUE	Koprulu_2023;Eldjarn_2023
OID20456	4:100971078_A_G	0.493127	0.0866731	1.27408e-08	Q96PD4	IL17F	6	100049921	52244537	FALSE	Koprulu_2023
OID30876	4:103448903_A_T	0.321384	0.0563451	1.17131e-08	O15020	SPTBN2	11	102527746	66729226	FALSE	Koprulu_2023;Eldjarn_2023
OID20624	4:115275050_C_T	0.296479	0.0542624	4.66044e-08	O43508	TNFSF12	17	114353894	7548891	FALSE	Koprulu_2023;Eldjarn_2023
OID30944	4:122279575_A_G	-0.31531	0.0574182	3.98615e-08	NA	DDX53	X	121358420	22999970	FALSE	Koprulu_2023
OID31219	4:162286424_G_T	-0.682649	0.123768	3.47684e-08	P23771	GATA3	10	161365272	8053604	FALSE	Koprulu_2023
OID21428	4:175023969_A_G	-0.316306	0.0568226	2.59828e-08	P98082	DAB2	5	174102818	39462300	FALSE	Koprulu_2023
OID21407	4:177500004_G_T	-0.299342	0.0540806	3.11035e-08	Q9P0G3	KLK14	19	176578853	51084245	FALSE
OID21137	5:23606399_C_T	0.301664	0.0551895	4.60389e-08	Q8TDQ0	HAVCR2	5	23606290	157142869	FALSE	Koprulu_2023;Eldjarn_2023
OID30828	5:33246704_C_T	-0.311272	0.0550823	1.59485e-08	Q96L15	ART5	11	33246598	3642316	FALSE	Koprulu_2023
OID21376	5:60846319_C_T	0.375131	0.0678324	3.19751e-08	Q99795	GPA33	1	61550492	167090631	FALSE	Koprulu_2023
OID31069	5:70309998_C_G	0.332797	0.0528764	3.09654e-10	Q16625	OCLN	5	71014171	69492292	FALSE	Koprulu_2023;Eldjarn_2023
OID21082	5:71094889_C_T	-0.600081	0.0985864	1.15151e-09	O15389	SIGLEC5	19	71799062	51646898	FALSE	Koprulu_2023
OID30954	5:111137708_A_T	0.593171	0.108517	4.59896e-08	P52799	EFNB2	13	111802011	106535114	FALSE	Koprulu_2023
OID21474	5:128506589_G_T	0.580175	0.0990538	4.7082e-09	Q96PD2	DCBLD2	3	129170896	98901689	FALSE	Koprulu_2023
OID30413	5:150601617_A_G	0.385175	0.0695482	3.05517e-08	P17900	GM2A	5	151222056	151212150	TRUE	Koprulu_2023;Eldjarn_2023
OID21327	5:158783223_G_T	-0.387599	0.0603377	1.32889e-10	P29459_P29460	IL12A_IL12B	3	159356215	159988835	FALSE	Koprulu_2023
OID30924	5:173745841_A_G	-0.292516	0.0530177	3.44194e-08	Q5VT99	LRRC38	1	174318838	13514048	FALSE	Koprulu_2023
OID20540	6:26373740_G_T	-0.576847	0.0772158	7.98406e-14	P78410	BTN3A2	6	26373512	26365159	TRUE	Koprulu_2023;Eldjarn_2023
OID20593	6:31378022_C_T	-0.728871	0.0618422	4.6102e-32	Q29980_Q29983	MICB_MICA	6	31410245	31400711	TRUE	Koprulu_2023
OID20593	6:31378387_C_T	-0.721444	0.0670204	5.06118e-27	Q29980_Q29983	MICB_MICA	6	31410610	31400711	TRUE	Koprulu_2023
OID31080	6:31938120_C_T	-1.74169	0.119091	1.94952e-48	O77932	DXO	6	31970343	31972292	TRUE	Koprulu_2023;Eldjarn_2023
OID31459	6:46797329_A_G	-0.334876	0.05716	4.66863e-09	Q16819	MEP1A	6	46829592	46793390	TRUE	Eldjarn_2023
OID31448	6:48372274_A_G	0.656732	0.120352	4.84901e-08	Q9Y5Q6	INSL5	1	48404538	66801256	FALSE
OID30715	6:49766526_A_G	0.565479	0.0786313	6.40714e-13	P54108	CRISP3	6	49798813	49744437	TRUE	Koprulu_2023;Eldjarn_2023
OID21333	6:52109386_A_G	-0.64075	0.116697	4.00309e-08	Q8N386	LRRC25	19	52244588	18397617	FALSE
OID31371	6:88902564_A_G	0.301457	0.0540487	2.4399e-08	Q96IQ7	VSIG2	11	88192845	124752238	FALSE	Koprulu_2023
OID31119	6:131475230_C_T	0.361532	0.0602597	1.97847e-09	P13861	PRKAR2A	3	131154090	48847846	FALSE
OID30711	6:133012322_A_C	-0.769014	0.067558	5.08098e-30	O95497	VNN1	6	132691183	132714049	TRUE	Koprulu_2023;Eldjarn_2023
OID30711	6:133060195_A_T	0.53534	0.0539658	3.40803e-23	O95497	VNN1	6	132739056	132714049	TRUE	Koprulu_2023;Eldjarn_2023
OID21310	6:133072650_A_G	-0.463472	0.0580139	1.36058e-15	O95498	VNN2	6	132751511	132763459	TRUE	Koprulu_2023;Eldjarn_2023
OID30882	6:152616173_A_G	0.361785	0.0659144	4.04881e-08	Q86UW9	DTX2	7	152295038	76461676	FALSE	Koprulu_2023
OID20321	6:167390242_A_G	0.678424	0.0532007	3.03214e-37	O00584	RNASET2	6	166976754	166957191	TRUE	Koprulu_2023;Eldjarn_2023
OID30889	7:1542124_A_G	0.963956	0.0541016	5.16831e-71	Q8IY33	MICALL2	7	1502488	1459502	TRUE	Eldjarn_2023
OID20484	7:8273069_A_G	0.316138	0.0570826	3.055e-08	Q05084	ICA1	7	8233439	8262687	TRUE
OID30795	7:54983753_C_T	-0.519418	0.0950762	4.67691e-08	Q9UKW4	VAV3	1	54916060	107965144	FALSE	Koprulu_2023
OID20536	7:92777091_A_C	-0.859199	0.111519	1.31349e-14	Q8IVG5	SAMD9L	7	93147778	93148369	TRUE	Koprulu_2023;Eldjarn_2023
OID30975	7:93806506_A_G	-0.603478	0.10773	2.12182e-08	Q15735	INPP5J	22	94177194	31122731	FALSE	Koprulu_2023
OID30317	7:96037891_A_T	0.327833	0.0598692	4.35489e-08	P14854	COX6B1	19	96408579	35648223	FALSE
OID20722	7:100865866_C_T	-0.597399	0.10839	3.55648e-08	Q9Y3D6	FIS1	7	101222585	101252316	TRUE	Koprulu_2023;Eldjarn_2023
OID20908	7:135716808_C_G	-0.570921	0.103195	3.15792e-08	P18031	PTPN1	20	136032060	50510354	FALSE	Koprulu_2023
OID20884	7:135716808_C_G	-0.614387	0.103003	2.45011e-09	O95466	FMNL1	17	136032060	45221444	FALSE	Koprulu_2023
OID31319	7:135716808_C_G	-0.577	0.101991	1.53717e-08	Q9NYJ8	TAB2	6	136032060	149218641	FALSE	Koprulu_2023
OID21390	7:135717900_C_T	-0.489131	0.0873284	2.13054e-08	Q9Y336	SIGLEC9	19	136033152	51124908	FALSE	Koprulu_2023
OID30871	7:144159358_C_T	-0.477972	0.0593204	7.78934e-16	Q12774	ARHGEF5	7	144462265	144355288	TRUE	Koprulu_2023;Eldjarn_2023
OID30338	7:144549070_C_T	-0.346781	0.0564346	8.00494e-10	Q9H3S4	TPK1	7	144851977	144836395	TRUE	Koprulu_2023;Eldjarn_2023
OID30994	8:1808256_A_G	0.788604	0.117484	1.914e-11	O15013	ARHGEF10	8	1860090	1823976	TRUE	Koprulu_2023;Eldjarn_2023
OID20798	8:5869697_C_T	-0.32197	0.055554	6.80683e-09	P15336	ATF2	2	6012175	175168382	FALSE	Koprulu_2023
OID30415	8:17921230_A_G	-0.475016	0.0558126	1.72574e-17	Q13510	ASAH1	8	18063721	18084985	TRUE	Koprulu_2023;Eldjarn_2023
OID30402	8:25499447_A_G	0.485409	0.0839037	7.23783e-09	Q8TDY8	IGDCC4	15	25641931	65423072	FALSE	Koprulu_2023
OID30363	8:26279865_C_T	0.301242	0.0532262	1.51676e-08	P16410	CTLA4	2	26422349	203867786	FALSE	Koprulu_2023
OID31487	8:92069653_A_G	0.351089	0.0541477	8.93735e-11	Q8N6M0	OTUD6B	8	91057425	91070196	TRUE	Koprulu_2023;Eldjarn_2023
OID30979	8:101228483_C_G	0.385501	0.054872	2.13363e-12	Q07617	SPAG1	8	100216255	100157906	TRUE	Koprulu_2023;Eldjarn_2023
OID20705	8:139986145_C_G	0.623566	0.107388	6.373e-09	P21860	ERBB3	12	138973902	56079857	FALSE	Koprulu_2023;Eldjarn_2023
OID31493	8:143752994_C_T	0.844175	0.0539901	4.15639e-55	O43653	PSCA	8	142671576	142670308	TRUE	Koprulu_2023;Eldjarn_2023
OID30250	8:145046662_C_T	-0.352537	0.0569524	6.01532e-10	P58107	EPPK1	8	143972494	143878464	TRUE	Koprulu_2023;Eldjarn_2023
OID30201	8:145114643_A_G	-0.648898	0.115717	2.05117e-08	O14841	OPLAH	8	144059740	144063832	TRUE	Eldjarn_2023
OID30854	9:23817548_A_G	0.601197	0.0744243	6.58557e-16	P26378	ELAVL4	1	23817550	50048014	FALSE	Koprulu_2023;Eldjarn_2023
OID20879	9:34107505_C_T	0.609436	0.0819758	1.05091e-13	O00399	DCTN6	8	34107507	30156297	FALSE
OID31461	9:73470260_C_T	0.516785	0.0933255	3.06913e-08	Q15262	PTPRK	6	70855344	128520725	FALSE	Koprulu_2023
OID31086	9:94659546_C_T	-0.693491	0.103319	1.91798e-11	O15269	SPTLC1	9	91897264	92115384	TRUE	Eldjarn_2023
OID31215	9:119806552_A_G	0.54852	0.100478	4.78539e-08	Q9GZP4	PITHD1	1	117044273	23778405	FALSE	Koprulu_2023
OID31311	9:131497832_C_T	0.492406	0.0786778	3.88667e-10	Q6P5Z2	PKN3	9	128735553	128702523	TRUE	Eldjarn_2023
OID21523	9:133001123_C_T	0.58591	0.105613	2.8944e-08	O43240	KLK10	19	130238844	51020175	FALSE
OID30204	9:133956570_A_C	0.514517	0.0776783	3.5034e-11	Q9BQI0	AIF1L	9	131081183	131096476	TRUE	Koprulu_2023;Eldjarn_2023
OID21130	9:135843698_A_G	-0.707622	0.121381	5.55074e-09	Q6UXG3	CD300LG	17	132968311	43847148	FALSE	Eldjarn_2023
OID30324	9:136149830_A_G	-0.372254	0.0642275	6.79694e-09	P23467	PTPRB	12	133274414	70637440	FALSE	Eldjarn_2023
OID30231	9:139297946_A_C	-0.441455	0.0743697	2.92145e-09	Q96C92	ENTR1	9	136403494	136410609	TRUE	Koprulu_2023;Eldjarn_2023
OID31032	9:139653318_A_G	-0.539864	0.062845	8.66633e-18	Q6UWW0	LCN15	9	136758866	136766255	TRUE	Koprulu_2023;Eldjarn_2023
OID31032	9:139677558_C_T	0.76454	0.0666978	2.02973e-30	Q6UWW0	LCN15	9	136783106	136766255	TRUE	Koprulu_2023;Eldjarn_2023
OID30837	9:140100317_C_G	-0.867464	0.0827064	9.75909e-26	Q9Y3E2	BOLA1	1	137205865	149887890	FALSE	Eldjarn_2023
