# Supplementary material for: Genetics of circulating proteins in newborn babies at high risk of type 1 diabetes
Source: Nat Commun. 2025 Apr 22;16:3750. doi: 10.1038/s41467-025-58972-3 (PMC12015297; doi:10.1038/s41467-025-58972-3)
Supplement: Supplementary file 4 — Supplementary Data 2 [file 41467_2025_58972_MOESM4_ESM.xlsx]

## Sheet: Sheet1
List of studies used to investigate the novelty of the identified pQTLs reported in Supplementary Data 1
Author	Title	Year	PMID	DOI	Published/Preprint	Genotyping method	Protein measurement method/technology	Name of study used in this work	Tissue
Melzer	A genome-wide association study identifies protein quantitative trait loci (pQTLs).	2008	18464913	10.1371/journal.pgen.1000072	published	GWAS chip	Different methods for different proteins	Melzer 2008	serum
Lourdusamy	Identification of cis-regulatory variation influencing protein abundance levels in human plasma.	2012	22595970	10.1093/hmg/dds186	published	GWAS chip	aptamer-based proteomic technology for prot	Lourdusamy 2012	serum
Johansson	Identification of genetic variants influencing the human plasma proteome.	2013	23487758	10.1073/pnas.1217238110	published	GWAS chip	protein measured by mass-spectronomy	Johansson 2013	serum
Kim	Influence of genetic variation on plasma protein levels in older adults using a multi-analyte panel.	2013	23894628	10.1371/journal.pone.0070269	published	GWAS chip	Human DiscoveryMAP panel for proteins	Kim 2013	post-mortem dorsolateral prefrontal cortex
Enroth	Strong effects of genetic and lifestyle factors on biomarker variation and use of personalized cutoffs.	2014	25147954	10.1038/ncomms5684	published	GWAS chip	Olink Oncology I Panel	Enroth 2014	plasma
Kauwe	Genome-wide association study of CSF levels of 59 alzheimer's disease candidate proteins: significant associations with proteins involved in amyloid processing and inflammation.	2014	25340798	10.1371/journal.pgen.1004758	published	GWAS chip	Human Discovery MAP Panel and Luminex 100 platform	Kauwe 2014	brain, CSF, plasma
Liu	Quantitative variability of 342 plasma proteins in a human twin population.	2015	25652787	10.15252/msb.20145728	published	GWAS chip	Mass spectrometry	Liu 2015	plasma
Solomon	Associations Between Common and Rare Exonic Genetic Variants and Serum Levels of 20 Cardiovascular-Related Proteins: The TromsÃ¸ Study.	2016	27329291	10.1161/CIRCGENETICS.115.001327	published	WES and Exome chip	Sandwich ELISA	Solomon 2016	plasma
Sun	Common Genetic Polymorphisms Influence Blood Biomarker Measurements in COPD.	2016	27532455	10.1371/journal.pgen.1006011	published	GWAS chip	Myriad-RBM custom panels	Sun 2016	plasma
Ahola-Olli	Genome-wide Association Study Identifies 27 Loci Influencing Concentrations of Circulating Cytokines and Growth Factors.	2017	27989323	10.1016/j.ajhg.2016.11.007	published	meta-analysis of GWAS chip sumstats	Bio-Plex Pro Human Cytokine 27-plex Assay and 21-plex Assay	Ahola-Olli 2017	serum
Sasayama	Genome-wide quantitative trait loci mapping of the human cerebrospinal fluid proteome.	2017	28031287	10.1093/hmg/ddw366	published	GWAS chip	SOMAmers	Sasayama 2017	plasma
Di-Narzo	High-Throughput Characterization of Blood Serum Proteomics of IBD Patients with Respect to Aging and Genetic Factors.	2017	28129359	10.1371/journal.pgen.1006565	published	GWAS chip	SOMAscan	Di-Narzo 2017	plasma
Suhre	Connecting genetic risk to disease end points through the human blood plasma proteome.	2016	28240269	10.1038/ncomms14357	published	GWAS chip	SOMAscan	Suhre 2016	serum
Folkersen	Mapping of 79 loci for 83 plasma protein biomarkers in cardiovascular disease.	2017	28369058	10.1371/journal.pgen.1006706	published	GWAS chip	Olink CVDI panel	Folkersen 2017	frozen iPSC cell pellets
de Vries	Whole-genome sequencing study of serum peptide levels: the Atherosclerosis Risk in Communities study.	2017	28854705	10.1093/hmg/ddx266	published	GWAS chip	Mass-spectrometry (small peptide)	de Veries 2017	plasma
Ahsan	The relative contribution of DNA methylation and genetic variants on protein biomarkers for human diseases.	2017	28915241	10.1371/journal.pgen.1007005	published	GWAS chip	Olink Oncology 1 and CVDI panel	Ahsan 2017	plasma
Carayol	Protein quantitative trait locus study in obesity during weight-loss identifies a leptin regulator.	2017	29234017	10.1038/s41467-017-02182-z	published	GWAS chip	Bio-Rad DC Protein Assay Kit	Carayol 2017	plasma
Benson	Genetic Architecture of the Cardiovascular Risk Proteome.	2018	29258991	10.1161/CIRCULATIONAHA.117.029536	published	GWAS and Exome chip	SOMAscan	Benson 2018	plasma
Patin	Natural variation in the parameters of innate immune cells is preferentially driven by genetic factors.	2018	29476184	10.1038/s41590-018-0049-7	published	GWAS chip	Flow cytometry to quantify immunophenotypes	Pantin 2018	plasma
Sun	Genomic atlas of the human plasma proteome.	2018	29875488	10.1038/s41586-018-0175-2	published	GWAS chip	SOMAscan assay	Sun 2018	serum (YFS07), EDTA plasma (FINRISK97), and heparin plasma (FINRISK02)
Emilsson	Co-regulatory networks of human serum proteins link genetics to disease.	2018	30072576	10.1126/science.aaq1327	published	GWAS chip	Aptamer-based (SOMAscan in-house)	Emilsson 2018	fasting plasma (NFBC1966), serum (YFS07), EDTA plasma (FINRISK97), and heparin plasma (FINRISK02)
Yao	Genome-wide mapping of plasma protein QTLs identifies putatively causal genes and pathways for cardiovascular disease.	2018	30111768	10.1038/s41467-018-05512-x	published	GWAS and Exome chip	modified sandwich ELISA method, multiplexed on a Luminex xMAP platform (Luminex, Inc., Austin, TX); SOMAscan platform (SomaLogic Inc., Boulder, Colorado); extended version of the SOMAscan platform	Yao 2018	plasma
Zhernakova	Individual variations in cardiovascular-disease-related protein levels are driven by genetics and gut microbiome.	2018	30341443	10.1038/s41588-018-0275-9	published	GWAS chip	Olink CVD II panel	Zhernakova 2018	serum
Solomon	Identification of Common and Rare Genetic Variation Associated With Plasma Protein Levels Using Whole-Exome Sequencing and Mass Spectrometry.	2018	30562114	10.1161/CIRCGEN.118.002170	published	WES	Tandem mass tag mass spectrometry	Solomon 2018	WBCs in whole blood
Sliz	Genome-wide association study identifies seven novel loci associating with circulating cytokines and cell adhesion molecules in Finns.	2019	31217265	10.1136/jmedgenet-2018-105965	published	GWAS chip	Bio-Rad’s Bio-Plex 200 system proteomics	Sliz 2019	plasma
Hillary	Genome and epigenome wide studies of neurological protein biomarkers in the Lothian Birth Cohort 1936.	2019	31320639	10.1038/s41467-019-11177-x	published	GWAS chip	Olink Neurology proteomics	Hillary 2019	plasma
Nath	Multivariate Genome-wide Association Analysis of a Cytokine Network Reveals Variants with Widespread Immune, Haematological, and Cardiometabolic Pleiotropy.	2019	31679650	10.1016/j.ajhg.2019.10.001	published	GWAS chip	Cytokines using multiplex fluorescent bead-based immunoassays (Bio-Rad)	Nath 2019	plasma
Höglund	Improved power and precision with whole genome sequencing data in genome-wide association studies of inflammatory biomarkers.	2019	31727947	10.1038/s41598-019-53111-7	published	WGS	Olink INF panel	Höglund 2019	plasma
Ruffieux	A fully joint Bayesian quantitative trait locus mapping of human protein abundance in plasma.	2020	32492067	10.1371/journal.pcbi.1007882	published	GWAS chip	MS and Aptamer proteomics	Ruffieux 2020	serum (YFS07), EDTA plasma (FINRISK97), and heparin plasma (FINRISK02)
Zhong	Whole-genome sequence association analysis of blood proteins in a longitudinal wellness cohort.	2021	32576278	10.1186/s13073-020-00755-0	published	WGS	Olink Explore Proteomics	Zhong 2021	plasma
Zhong	Whole-genome sequence association analysis of blood proteins in a longitudinal wellness cohort.	2020	32576278	10.1186/s13073-020-00755-0	published	WGS	11 different Olink panels	Zhong 2020	plasma
Bretherick	Linking protein to phenotype with Mendelian Randomization detects 38 proteins with causal roles in human diseases and traits.	2020	32628676	10.1371/journal.pgen.1008785	published	GWAS chip	Olink CVDII, CVDIII, INF panels	Bretherick 2020	serum
Hillary	Multi-method genome- and epigenome-wide studies of inflammatory protein levels in healthy older adults.	2020	32641083	10.1186/s13073-020-00754-1	published	GWAS chip	Immuno-assay (Olink inflammation panel)	Hillary 2020	plasma
Mirauta	Population-scale proteome variation in human induced pluripotent stem cells.	2020	32773033	10.7554/eLife.57390	published	GWAS chip	Tandem Mass Tag Mass Spectrometry (TMT-MS)	Mirauta 2020	CSF
Folkersen	Genomic and drug target evaluation of 90 cardiovascular proteins in 30,931 individuals.	2020	33067605	10.1038/s42255-020-00287-2	published	meta-analysis of GWAS chip sumstats	Olink CVDI panel	Folkersen 2020	serum
Robins	Genetic control of the human brain proteome.	2021	33571421	10.1016/j.ajhg.2021.01.012	published	GWAS chip	MS2 scans; tandem mass tag (TMT) isobaric labeling mass spectrometry	Robins 2021	serum
Gurinovich	Effect of longevity genetic variants on the molecular aging rate.	2021	33948810	10.1007/s11357-021-00376-4	published	GWAS chip	Aptamer-based (Somalogic V4 platform)	Gurinovich 2021	plasma
Yang	Genomic atlas of the proteome from brain, CSF and plasma prioritizes proteins implicated in neurological disorders.	2021	34239129	10.1038/s41593-021-00886-6	published	GWAS chip	high-throughput aptamer-based proteomics	Yang 2021	plasma (SPIROMICS, COPDGene), serum (subset of SPIROMICS)
Koprulu	Proteogenomic links to human metabolic diseases	2023	36823471	10.1038/s42255-023-00753-7	published	GWAS chip	Affymetrix UK Biobank Axiom array + HRC imputation; Olink Explore 1536 and Explore Expansion	Koprulu_2023	Serum
Eldjarn	Large-scale plasma proteomics comparisons through genetics and disease associations	2023	37794188	10.1038/s41586-023-06563-x	published	GWAS chip	Plasma samples from 54,265 UKB participants at their baseline visit were measured using Olink Explore 3072	Eldjarn_2023	plasma
Zhang	Plasma proteome analyses in individuals of European and African ancestry identify cis-pQTLs and models for proteome-wide association studies	2022	35501419	10.1101/2021.03.15.435533	published	GWAS chip	Aptamer-based (SOMAmers)	Zhang 2022	CSF and plasma
Emilsson	Coding and regulatory variants affect serum protein levels and common disease	2020	biorxiv	10.1101/2020.05.06.080440	preprint	Exome chip	Aptamer-based (SOMAscan in-house)	Emilsson 2020	plasma
Pietzner	Genetic architecture of host proteins interacting with SARS-CoV-2	2020	biorxiv	10.1101/2020.07.01.182709	preprint	GWAS and Exome chip	SOMAscan and Olink proximity extension assays	Pietzner 2020	plasma
Gudjonsson	A genome-wide association study of serum proteins reveals shared loci with common diseases	2022	35078996	10.1038/s41467-021-27850-z	published	GWAS chip	SOMAmers	Gudjonsson 2022	plasma
Viñuela	Genetic analysis of blood molecular phenotypes reveals regulatory networks affecting complex traits: a DIRECT study	2021	medrxiv	10.1101/2021.03.26.21254347	preprint	GWAS chip	Olink® Cardiometabolic, Cardiovascular II, Cardiovascular III, Development and Metabolism panels	Viñuela 2021	plasma
Deming	Genetic studies of plasma analytes identify novel potential biomarkers for several complex traits	2016	36647296	10.1038/srep18092	published	GWAS chip	Human DiscoveryMAP panel	Deming 2016	citrate plasma, EDTA plasma, serum, or whole blood depending on protein
