# Supplementary material for: Genetics of circulating proteins in newborn babies at high risk of type 1 diabetes
Source: Nat Commun. 2025 Apr 22;16:3750. doi: 10.1038/s41467-025-58972-3 (PMC12015297; doi:10.1038/s41467-025-58972-3)
Supplement: Supplementary file 5 — Supplementary Data 3 [file 41467_2025_58972_MOESM5_ESM.xlsx]

## Sheet: Sheet1
KEGG enrichment analysis of the novel and replicated pQTL-targeted proteins. Cluster referers to the type of pQTL, either "Replicated" on "Novel". Novelty is defined based on the studies listed in Supplementary Data 2 (n=62)
Cluster	category	subcategory	ID	Description	GeneRatio	BgRatio	pvalue	p.adjust	qvalue	geneID	Count
Replicated	Metabolism	Lipid metabolism	hsa00600	Sphingolipid metabolism	8/224	10/1099	0.0000823085846132871	0.0144040023073253	0.0142957015380972	ASAH2/SMPD1/ENPP7/ARSA/PSAPL1/GM2A/GLB1/ASAH1	8
Replicated	Metabolism	Global and overview maps	hsa01100	Metabolic pathways	53/224	171/1099	0.000224583271492127	0.015732480298881	0.0156141909733255	CA6/CDA/ASAH2/PNLIPRP1/UROS/ECHS1/ASRGL1/ENO2/SMPD1/THTPA/FUT8/MPI/SAT2/ENPP7/ACP5/MRI1/KHK/MCEE/HNMT/KYNU/ADA/GART/GSTT2B/ARSA/NUDT16/IDUA/BST1/ARSB/SIRT5/NT5E/HDDC2/NT5C3A/AOC1/IDO1/IMPA1/ST3GAL1/NAPRT/NPL/TREH/DHRS4L2/SHPK/SGSH/CA4/UPB1/GLB1/MECR/ADA2/VNN1/VNN2/INPP5J/TPK1/ASAH1/OPLAH	53
Replicated	Environmental Information Processing	Signaling molecules and interaction	hsa04061	Viral protein interaction with cytokine and cytokine receptor	24/224	60/1099	0.000269699662266531	0.015732480298881	0.0156141909733255	IL6R/XCL1/IL18/CCL8/CCL16/CCL23/CCL14/CCL15/CCL4/CCL3/CCL25/TNFSF14/IL18R1/IL10RB/CCL17/CCL21/CXCL6/CXCL11/IL10RA/LTA/CCL24/TNFRSF10A/TNFRSF10C/TNFSF10	24
Replicated	Environmental Information Processing	Signaling molecules and interaction	hsa04060	Cytokine-cytokine receptor interaction	42/224	145/1099	0.00517394310776843	0.226360010964869	0.224658055995208	IL6R/XCL1/FAS/RELT/IL18/TNFSF12/CCL8/CCL16/CCL23/CCL14/CCL15/CCL4/CCL3/CCL25/TNFRSF11A/TNFSF14/IL1R2/IL1RL1/IL18R1/EDAR/CD40/IL10RB/IFNGR2/IL17RA/TNFSF13B/CCL17/IL17RB/CCL21/IL1RAP/CXCL6/CXCL11/IL10RA/IL7R/OSMR/IL12B/LTA/CCL24/TNFRSF10A/TNFRSF10C/TNFSF10/OSM/IL17F	42
Replicated	Metabolism	Global and overview maps	hsa01232	Nucleotide metabolism	7/224	13/1099	0.00745545185193847	0.260940814817847	0.258978853804178	CDA/ADA/NUDT16/NT5E/HDDC2/NT5C3A/ADA2	7
Replicated	Organismal Systems	Development and regeneration	hsa04380	Osteoclast differentiation	16/224	45/1099	0.0115300826940192	0.336294078575559	0.333765551668976	FCGR2A/FCGR3B/TREM2/TNFRSF11A/ACP5/OSCAR/LILRA6/LILRB5/LILRB2/LILRA3/LILRB1/LILRA2/SIRPA/SIRPB1/IFNGR2/MAPK13	16
Replicated	Organismal Systems	Immune system	hsa04650	Natural killer cell mediated cytotoxicity	13/224	36/1099	0.0193677054809535	0.484192637023838	0.480552090880802	CD48/CD244/FCGR3B/FAS/ICAM1/IFNGR2/ICAM2/HLA-A/TNFRSF10A/VAV3/KLRD1/TNFSF10/KIR2DS4	13
Replicated	Organismal Systems	Immune system	hsa04062	Chemokine signaling pathway	16/224	48/1099	0.0222380991630239	0.486458419191148	0.482800837091967	XCL1/PXN/CCL8/CCL16/CCL23/CCL14/CCL15/CCL4/CCL3/CCL25/CCL17/CCL21/CXCL6/CXCL11/CCL24/VAV3	16
Replicated	Metabolism	Nucleotide metabolism	hsa00230	Purine metabolism	6/224	13/1099	0.0319044227490121	0.620363775675236	0.615699386384445	ADA/GART/NUDT16/NT5E/HDDC2/ADA2	6
Replicated	Human Diseases	Infectious disease: parasitic	hsa05143	African trypanosomiasis	6/224	14/1099	0.0465602975685286	0.81480520744925	0.808678852506023	FAS/IL18/ICAM1/IL12B/IDO1/SELE	6
Replicated	Cellular Processes	Transport and catabolism	hsa04142	Lysosome	12/224	37/1099	0.0554428513650736	0.88204536262617	0.875413442606425	LGMN/SMPD1/ACP5/ARSA/IDUA/PSAPL1/ARSB/CD164/SGSH/GM2A/GLB1/ASAH1	12
Replicated	Metabolism	Xenobiotics biodegradation and metabolism	hsa00983	Drug metabolism - other enzymes	4/224	10/1099	0.126735552701411	0.999814528859279	0.992297126386653	CDA/CES1/GSTT2B/UPB1	4
Replicated	Organismal Systems	Immune system	hsa04662	B cell receptor signaling pathway	8/224	26/1099	0.139912736201102	0.999814528859279	0.992297126386653	LILRA6/LILRB5/LILRB2/LILRA3/LILRB1/LILRA2/VAV3/PIK3AP1	8
Replicated	Human Diseases	Infectious disease: bacterial	hsa05152	Tuberculosis	13/224	47/1099	0.140590062671478	0.999814528859279	0.992297126386653	FCGR2A/FCGR3B/IL18/CLEC7A/CASP8/LBP/IL10RB/IFNGR2/IL10RA/IL12B/MAPK13/CR1/CLEC4M	13
Replicated	Organismal Systems	Immune system	hsa04620	Toll-like receptor signaling pathway	9/224	31/1099	0.16103514014254	0.999814528859279	0.992297126386653	CCL4/CCL3/CASP8/LBP/CD40/CXCL11/TLR3/IL12B/MAPK13	9
Replicated	Human Diseases	Infectious disease: viral	hsa05164	Influenza A	11/224	40/1099	0.172518231275216	0.999814528859279	0.992297126386653	FAS/IL18/TPSAB1/ICAM1/CASP8/IFNGR2/TLR3/IL12B/PRSS2/TNFRSF10A/TNFSF10	11
Replicated	Cellular Processes	Transport and catabolism	hsa04148	Efferocytosis	9/224	32/1099	0.186388920709745	0.999814528859279	0.992297126386653	SCARF1/SIRPA/SIRPB1/HAVCR1/MAPK13/CASP7/STAB2/SIGLEC10/HAVCR2	9
Replicated	Environmental Information Processing	Signal transduction	hsa04668	TNF signaling pathway	11/224	41/1099	0.195515044080068	0.999814528859279	0.992297126386653	FAS/MMP3/ICAM1/IL18R1/CASP8/CXCL6/LTA/MAPK13/SELE/CASP7/ATF2	11
Replicated	Human Diseases	Immune disease	hsa05323	Rheumatoid arthritis	11/224	41/1099	0.195515044080068	0.999814528859279	0.992297126386653	MMP3/MMP1/IL18/CCL3/TNFRSF11A/ICAM1/ACP5/TNFSF13B/CXCL6/VEGFA/CTLA4	11
Replicated	Metabolism	Global and overview maps	hsa01240	Biosynthesis of cofactors	6/224	20/1099	0.20672702557114	0.999814528859279	0.992297126386653	UROS/MPI/KYNU/IDO1/NAPRT/TPK1	6
Replicated	Organismal Systems	Immune system	hsa04623	Cytosolic DNA-sensing pathway	4/224	12/1099	0.214740637885349	0.999814528859279	0.992297126386653	IL18/CCL4/CASP8/CASP7	4
Replicated	Organismal Systems	Immune system	hsa04670	Leukocyte transendothelial migration	7/224	25/1099	0.232952046006112	0.999814528859279	0.992297126386653	ESAM/PXN/ICAM1/MAPK13/VAV3/F11R/OCLN	7
Replicated	Human Diseases	Infectious disease: bacterial	hsa05134	Legionellosis	5/224	17/1099	0.253718821242658	0.999814528859279	0.992297126386653	IL18/CASP8/IL12B/CR1/CASP7	5
Replicated	Human Diseases	Infectious disease: viral	hsa05163	Human cytomegalovirus infection	12/224	48/1099	0.258296582427655	0.999814528859279	0.992297126386653	IL6R/FAS/PXN/CCL4/CCL3/CASP8/IL10RB/IL10RA/HLA-A/MAPK13/VEGFA/ATF2	12
Replicated	Environmental Information Processing	Signaling molecules and interaction	hsa04514	Cell adhesion molecules	15/224	62/1099	0.266837546587086	0.999814528859279	0.992297126386653	CNTN2/CD6/ESAM/ICAM1/PVR/CD40/ICAM2/VCAN/HLA-A/SELE/F11R/CDH4/CD276/OCLN/CTLA4	15
Replicated	Cellular Processes	Cell growth and death	hsa04217	Necroptosis	8/224	31/1099	0.286395499613723	0.999814528859279	0.992297126386653	FAS/SMPD1/CASP8/IFNGR2/TLR3/TNFRSF10A/CHMP1A/TNFSF10	8
Replicated	Cellular Processes	Cell growth and death	hsa04115	p53 signaling pathway	5/224	18/1099	0.297202766424259	0.999814528859279	0.992297126386653	FAS/CASP8/TNFRSF10A/SHISA5/CDK1	5
Replicated	Human Diseases	Cardiovascular disease	hsa05417	Lipid and atherosclerosis	16/224	69/1099	0.321163165773733	0.999814528859279	0.992297126386653	FAS/MMP3/MMP1/IL18/CCL3/ICAM1/CASP8/LBP/CD40/IL12B/MAPK13/TNFRSF10A/SELE/VAV3/CASP7/TNFSF10	16
Replicated	Human Diseases	Infectious disease: bacterial	hsa05130	Pathogenic Escherichia coli infection	10/224	42/1099	0.345551362843259	0.999814528859279	0.992297126386653	FCGR2A/FAS/IL18/CASP8/MAPK13/TNFRSF10A/CASP7/WASF3/TNFSF10/OCLN	10
Replicated	Human Diseases	Infectious disease: parasitic	hsa05140	Leishmaniasis	6/224	24/1099	0.36129507923805	0.999814528859279	0.992297126386653	FCGR2A/FCGR3B/IFNGR2/IL12B/MAPK13/CR1	6
Replicated	Organismal Systems	Immune system	hsa04666	Fc gamma R-mediated phagocytosis	4/224	15/1099	0.365952248245984	0.999814528859279	0.992297126386653	FCGR2A/FCGR3B/VAV3/WASF3	4
Replicated	Organismal Systems	Immune system	hsa04612	Antigen processing and presentation	5/224	20/1099	0.386803388331267	0.999814528859279	0.992297126386653	LGMN/IFI30/HLA-A/KLRD1/KIR2DS4	5
Replicated	Organismal Systems	Immune system	hsa04657	IL-17 signaling pathway	9/224	39/1099	0.398137282657399	0.999814528859279	0.992297126386653	MMP3/MMP1/CASP8/IL17RA/CCL17/IL17RB/CXCL6/MAPK13/IL17F	9
Replicated	Environmental Information Processing	Signal transduction	hsa04064	NF-kappa B signaling pathway	10/224	44/1099	0.406586531263869	0.999814528859279	0.992297126386653	CCL4/TNFRSF11A/TNFSF14/ICAM1/EDAR/LBP/CD40/TNFSF13B/CCL21/LTA	10
Replicated	Human Diseases	Immune disease	hsa05320	Autoimmune thyroid disease	4/224	16/1099	0.417260311329395	0.999814528859279	0.992297126386653	FAS/CD40/HLA-A/CTLA4	4
Replicated	Human Diseases	Immune disease	hsa05330	Allograft rejection	4/224	16/1099	0.417260311329395	0.999814528859279	0.992297126386653	FAS/CD40/IL12B/HLA-A	4
Replicated	Human Diseases	Infectious disease: viral	hsa05168	Herpes simplex virus 1 infection	9/224	40/1099	0.430600301969886	0.999814528859279	0.992297126386653	FAS/TNFSF14/CASP8/IFNGR2/TLR3/IL12B/HLA-A/LTA/PILRA	9
Replicated	Human Diseases	Infectious disease: parasitic	hsa05145	Toxoplasmosis	7/224	31/1099	0.450461592193522	0.999814528859279	0.992297126386653	CASP8/CD40/IL10RB/IFNGR2/IL10RA/IL12B/MAPK13	7
Replicated	Human Diseases	Drug resistance: antineoplastic	hsa01524	Platinum drug resistance	3/224	12/1099	0.455551059617278	0.999814528859279	0.992297126386653	FAS/CASP8/GSTT2B	3
Replicated	Cellular Processes	Cell growth and death	hsa04215	Apoptosis - multiple species	3/224	12/1099	0.455551059617278	0.999814528859279	0.992297126386653	CASP8/CASP7/HTRA2	3
Replicated	Environmental Information Processing	Signal transduction	hsa04370	VEGF signaling pathway	3/224	12/1099	0.455551059617278	0.999814528859279	0.992297126386653	PXN/MAPK13/VEGFA	3
Replicated	Organismal Systems	Immune system	hsa04610	Complement and coagulation cascades	6/224	27/1099	0.482038354642353	0.999814528859279	0.992297126386653	SERPINE2/CFHR4/CFHR5/F7/PROC/CR1	6
Replicated	Human Diseases	Infectious disease: parasitic	hsa05144	Malaria	6/224	27/1099	0.482038354642353	0.999814528859279	0.992297126386653	IL18/ICAM1/CD40/SELE/CR1/THBS2	6
Replicated	Human Diseases	Infectious disease: viral	hsa05171	Coronavirus disease - COVID-19	8/224	37/1099	0.491294063104797	0.999814528859279	0.992297126386653	IL6R/FCGR2A/MMP3/MMP1/ACE/TLR3/IL12B/MAPK13	8
Replicated	Organismal Systems	Immune system	hsa04622	RIG-I-like receptor signaling pathway	3/224	13/1099	0.513106301168294	0.999814528859279	0.992297126386653	CASP8/IL12B/MAPK13	3
Replicated	Organismal Systems	Immune system	hsa04613	Neutrophil extracellular trap formation	5/224	23/1099	0.518793664539802	0.999814528859279	0.992297126386653	FCGR2A/FCGR3B/CLEC7A/MAPK13/CR1	5
Replicated	Human Diseases	Immune disease	hsa05321	Inflammatory bowel disease	6/224	28/1099	0.520985359032382	0.999814528859279	0.992297126386653	IL18/IL18R1/IFNGR2/IL12B/IL17F/GATA3	6
Replicated	Human Diseases	Endocrine and metabolic disease	hsa04940	Type I diabetes mellitus	4/224	19/1099	0.562787106483209	0.999814528859279	0.992297126386653	FAS/IL12B/HLA-A/LTA	4
Replicated	Organismal Systems	Digestive system	hsa04979	Cholesterol metabolism	3/224	14/1099	0.567284159132565	0.999814528859279	0.992297126386653	PLTP/LPA/LDLRAP1	3
Replicated	Human Diseases	Infectious disease: bacterial	hsa05150	Staphylococcus aureus infection	3/224	14/1099	0.567284159132565	0.999814528859279	0.992297126386653	FCGR2A/FCGR3B/ICAM1	3
Replicated	Human Diseases	Infectious disease: parasitic	hsa05142	Chagas disease	7/224	35/1099	0.591669073980854	0.999814528859279	0.992297126386653	FAS/CCL3/ACE/CASP8/IFNGR2/IL12B/MAPK13	7
Replicated	Environmental Information Processing	Signal transduction	hsa04066	HIF-1 signaling pathway	5/224	25/1099	0.599844711301452	0.999814528859279	0.992297126386653	IL6R/ENO2/IFNGR2/TFRC/VEGFA	5
Replicated	Organismal Systems	Digestive system	hsa04972	Pancreatic secretion	4/224	20/1099	0.606783036021195	0.999814528859279	0.992297126386653	PNLIPRP1/CPA1/BST1/PRSS2	4
Replicated	Human Diseases	Cardiovascular disease	hsa05416	Viral myocarditis	4/224	20/1099	0.606783036021195	0.999814528859279	0.992297126386653	ICAM1/CASP8/CD40/HLA-A	4
Replicated	Human Diseases	Immune disease	hsa05322	Systemic lupus erythematosus	3/224	15/1099	0.61761713685421	0.999814528859279	0.992297126386653	FCGR2A/FCGR3B/CD40	3
Replicated	Organismal Systems	Immune system	hsa04625	C-type lectin receptor signaling pathway	6/224	31/1099	0.629790346963771	0.999814528859279	0.992297126386653	CLEC7A/CASP8/CCL17/IL12B/MAPK13/CLEC4M	6
Replicated	Human Diseases	Endocrine and metabolic disease	hsa04936	Alcoholic liver disease	6/224	31/1099	0.629790346963771	0.999814528859279	0.992297126386653	FAS/CASP8/LBP/IL17RA/IL12B/MAPK13	6
Replicated	Metabolism	Amino acid metabolism	hsa00280	Valine, leucine and isoleucine degradation	2/224	10/1099	0.636750547714091	0.999814528859279	0.992297126386653	ECHS1/MCEE	2
Replicated	Organismal Systems	Endocrine system	hsa03320	PPAR signaling pathway	2/224	10/1099	0.636750547714091	0.999814528859279	0.992297126386653	MMP1/PLTP	2
Replicated	Organismal Systems	Digestive system	hsa04975	Fat digestion and absorption	2/224	10/1099	0.636750547714091	0.999814528859279	0.992297126386653	PNLIPRP1/CLPS	2
Replicated	Environmental Information Processing	Signal transduction	hsa04071	Sphingolipid signaling pathway	4/224	21/1099	0.647989494586456	0.999814528859279	0.992297126386653	ASAH2/SMPD1/MAPK13/ASAH1	4
Replicated	Human Diseases	Infectious disease: viral	hsa05167	Kaposi sarcoma-associated herpesvirus infection	8/224	42/1099	0.649121035158988	0.999814528859279	0.992297126386653	FAS/ICAM1/CASP8/FGF2/TLR3/HLA-A/MAPK13/VEGFA	8
Replicated	Cellular Processes	Transport and catabolism	hsa04145	Phagosome	7/224	37/1099	0.655114454524776	0.999814528859279	0.992297126386653	FCGR2A/FCGR3B/CLEC7A/TFRC/HLA-A/THBS2/CLEC4M	7
Replicated	Human Diseases	Neurodegenerative disease	hsa05017	Spinocerebellar ataxia	3/224	16/1099	0.663853327359937	0.999814528859279	0.992297126386653	PSMD9/ATXN3/SPTBN2	3
Replicated	Human Diseases	Immune disease	hsa05340	Primary immunodeficiency	3/224	16/1099	0.663853327359937	0.999814528859279	0.992297126386653	ADA/CD40/IL7R	3
Replicated	Human Diseases	Endocrine and metabolic disease	hsa04932	Non-alcoholic fatty liver disease	5/224	28/1099	0.705660811256213	0.999814528859279	0.992297126386653	IL6R/FAS/CASP8/MAPK13/CASP7	5
Replicated	Human Diseases	Cancer: overview	hsa05203	Viral carcinogenesis	5/224	28/1099	0.705660811256213	0.999814528859279	0.992297126386653	PXN/CASP8/HLA-A/CDK1/ATF2	5
Replicated	Cellular Processes	Cellular community - eukaryotes	hsa04540	Gap junction	2/224	12/1099	0.737364336941399	0.999814528859279	0.992297126386653	PDGFRB/CDK1	2
Replicated	Human Diseases	Infectious disease: viral	hsa05169	Epstein-Barr virus infection	7/224	40/1099	0.738482754978493	0.999814528859279	0.992297126386653	FAS/FCER2/ICAM1/CASP8/CD40/HLA-A/MAPK13	7
Replicated	Human Diseases	Immune disease	hsa05332	Graft-versus-host disease	3/224	18/1099	0.743842039185374	0.999814528859279	0.992297126386653	FAS/HLA-A/KLRD1	3
Replicated	Human Diseases	Infectious disease: bacterial	hsa05133	Pertussis	4/224	24/1099	0.753760453521074	0.999814528859279	0.992297126386653	CXCL6/IL12B/MAPK13/CASP7	4
Replicated	Human Diseases	Infectious disease: viral	hsa05160	Hepatitis C	4/224	24/1099	0.753760453521074	0.999814528859279	0.992297126386653	FAS/CASP8/TLR3/OCLN	4
Replicated	Human Diseases	Infectious disease: viral	hsa05170	Human immunodeficiency virus 1 infection	7/224	41/1099	0.762926444617763	0.999814528859279	0.992297126386653	FAS/PXN/CASP8/HLA-A/MAPK13/TRIM5/CDK1	7
Replicated	Organismal Systems	Immune system	hsa04659	Th17 cell differentiation	6/224	36/1099	0.775248054233328	0.999814528859279	0.992297126386653	IL6R/IFNGR2/IL1RAP/MAPK13/IL17F/GATA3	6
Replicated	Cellular Processes	Cell growth and death	hsa04114	Oocyte meiosis	2/224	13/1099	0.778138525263781	0.999814528859279	0.992297126386653	MAPK13/CDK1	2
Replicated	Organismal Systems	Endocrine system	hsa04917	Prolactin signaling pathway	2/224	13/1099	0.778138525263781	0.999814528859279	0.992297126386653	TNFRSF11A/MAPK13	2
Replicated	Cellular Processes	Cellular community - eukaryotes	hsa04550	Signaling pathways regulating pluripotency of stem cells	3/224	20/1099	0.807967510192765	0.999814528859279	0.992297126386653	LEFTY2/FGF2/MAPK13	3
Replicated	Organismal Systems	Sensory system	hsa04750	Inflammatory mediator regulation of TRP channels	2/224	14/1099	0.813280919618984	0.999814528859279	0.992297126386653	IL1RAP/MAPK13	2
Replicated	Human Diseases	Cancer: specific types	hsa05219	Bladder cancer	2/224	14/1099	0.813280919618984	0.999814528859279	0.992297126386653	MMP1/VEGFA	2
Replicated	Human Diseases	Cardiovascular disease	hsa05418	Fluid shear stress and atherosclerosis	6/224	38/1099	0.819865743226596	0.999814528859279	0.992297126386653	ICAM1/IL1R2/GSTT2B/MAPK13/VEGFA/SELE	6
Replicated	Human Diseases	Cancer: overview	hsa05207	Chemical carcinogenesis - receptor activation	4/224	27/1099	0.833374679190227	0.999814528859279	0.992297126386653	GSTT2B/FGF2/VEGFA/ATF2	4
Replicated	Cellular Processes	Cellular community - eukaryotes	hsa04520	Adherens junction	3/224	21/1099	0.834630512793817	0.999814528859279	0.992297126386653	PTPRB/WASF3/YES1	3
Replicated	Organismal Systems	Immune system	hsa04672	Intestinal immune network for IgA production	3/224	21/1099	0.834630512793817	0.999814528859279	0.992297126386653	CCL25/CD40/TNFSF13B	3
Replicated	Organismal Systems	Nervous system	hsa04728	Dopaminergic synapse	2/224	15/1099	0.843383040044334	0.999814528859279	0.992297126386653	MAPK13/ATF2	2
Replicated	Human Diseases	Cancer: overview	hsa05205	Proteoglycans in cancer	8/224	51/1099	0.849447052938192	0.999814528859279	0.992297126386653	FAS/PXN/TIMP3/FGF2/IL12B/MAPK13/VEGFA/VAV3	8
Replicated	Human Diseases	Infectious disease: parasitic	hsa05146	Amoebiasis	4/224	28/1099	0.854660323845896	0.999814528859279	0.992297126386653	IL1R2/IL12B/SERPINB9/SERPINB6	4
Replicated	Environmental Information Processing	Signal transduction	hsa04630	JAK-STAT signaling pathway	9/224	57/1099	0.854914851942415	0.999814528859279	0.992297126386653	IL6R/IL10RB/IFNGR2/IL10RA/IL7R/OSMR/PDGFRB/IL12B/OSM	9
Replicated	Organismal Systems	Immune system	hsa04640	Hematopoietic cell lineage	7/224	46/1099	0.860618283345666	0.999814528859279	0.992297126386653	IL6R/FCER2/CD33/IL1R2/TFRC/IL7R/CR1	7
Replicated	Organismal Systems	Circulatory system	hsa04261	Adrenergic signaling in cardiomyocytes	2/224	16/1099	0.86903014185639	0.999814528859279	0.992297126386653	MAPK13/ATF2	2
Replicated	Human Diseases	Cancer: overview	hsa05231	Choline metabolism in cancer	2/224	16/1099	0.86903014185639	0.999814528859279	0.992297126386653	PDGFRB/WASF3	2
Replicated	Environmental Information Processing	Signaling molecules and interaction	hsa04080	Neuroactive ligand-receptor interaction	5/224	35/1099	0.872433759324797	0.999814528859279	0.992297126386653	OXT/MLN/PRSS2/CALCA/CHRM1	5
Replicated	Human Diseases	Drug resistance: antineoplastic	hsa01521	EGFR tyrosine kinase inhibitor resistance	4/224	29/1099	0.873603156370836	0.999814528859279	0.992297126386653	IL6R/FGF2/PDGFRB/VEGFA	4
Replicated			hsa04820	Cytoskeleton in muscle cells	7/224	47/1099	0.875610916105114	0.999814528859279	0.992297126386653	ENO2/NID2/VCAN/LMOD2/THBS2/SPTBN2/FMNL1	7
Replicated	Human Diseases	Infectious disease: bacterial	hsa05135	Yersinia infection	5/224	36/1099	0.888108873049227	0.999814528859279	0.992297126386653	FCGR2A/IL18/PXN/MAPK13/VAV3	5
Replicated	Environmental Information Processing	Signal transduction	hsa04350	TGF-beta signaling pathway	2/224	17/1099	0.890779263097566	0.999814528859279	0.992297126386653	LEFTY2/TFRC	2
Replicated	Organismal Systems	Immune system	hsa04664	Fc epsilon RI signaling pathway	2/224	17/1099	0.890779263097566	0.999814528859279	0.992297126386653	MAPK13/VAV3	2
Replicated	Organismal Systems	Environmental adaptation	hsa04714	Thermogenesis	2/224	17/1099	0.890779263097566	0.999814528859279	0.992297126386653	MAPK13/ATF2	2
Replicated	Human Diseases	Infectious disease: bacterial	hsa05120	Epithelial cell signaling in Helicobacter pylori infection	2/224	17/1099	0.890779263097566	0.999814528859279	0.992297126386653	MAPK13/F11R	2
Replicated	Organismal Systems	Endocrine system	hsa04911	Insulin secretion	1/224	10/1099	0.898720532620864	0.999814528859279	0.992297126386653	ATF2	1
Replicated	Organismal Systems	Endocrine system	hsa04927	Cortisol synthesis and secretion	1/224	10/1099	0.898720532620864	0.999814528859279	0.992297126386653	ATF2	1
Replicated	Environmental Information Processing	Signal transduction	hsa04020	Calcium signaling pathway	6/224	43/1099	0.901178386938039	0.999814528859279	0.992297126386653	FLT4/FGF2/PDGFRB/VEGFA/HRC/CHRM1	6
Replicated	Cellular Processes	Transport and catabolism	hsa04144	Endocytosis	6/224	43/1099	0.901178386938039	0.999814528859279	0.992297126386653	TFRC/HLA-A/LDLRAP1/CHMP1A/EHD3/DAB2	6
Replicated	Cellular Processes	Cell growth and death	hsa04210	Apoptosis	6/224	43/1099	0.901178386938039	0.999814528859279	0.992297126386653	FAS/CASP8/TNFRSF10A/CASP7/TNFSF10/HTRA2	6
Replicated	Human Diseases	Infectious disease: bacterial	hsa05132	Salmonella infection	7/224	49/1099	0.901623805793608	0.999814528859279	0.992297126386653	IL18/CASP8/MAPK13/TNFRSF10A/CASP7/WASF3/TNFSF10	7
Replicated	Human Diseases	Cancer: overview	hsa05202	Transcriptional misregulation in cancer	5/224	37/1099	0.90211030341738	0.999814528859279	0.992297126386653	MMP3/FUT8/IL1R2/CD40/ASPSCR1	5
Replicated	Cellular Processes	Transport and catabolism	hsa04137	Mitophagy - animal	2/224	18/1099	0.90914641608659	0.999814528859279	0.992297126386653	TBC1D17/FIS1	2
Replicated	Organismal Systems	Endocrine system	hsa04935	Growth hormone synthesis, secretion and action	2/224	18/1099	0.90914641608659	0.999814528859279	0.992297126386653	MAPK13/ATF2	2
Replicated	Cellular Processes	Cellular community - eukaryotes	hsa04530	Tight junction	3/224	25/1099	0.911815709444004	0.999814528859279	0.992297126386653	F11R/OCLN/MICALL2	3
Replicated	Organismal Systems	Endocrine system	hsa04926	Relaxin signaling pathway	4/224	32/1099	0.918219064066056	0.999814528859279	0.992297126386653	MMP1/MAPK13/VEGFA/ATF2	4
Replicated	Organismal Systems	Nervous system	hsa04725	Cholinergic synapse	1/224	11/1099	0.919553040144212	0.999814528859279	0.992297126386653	CHRM1	1
Replicated	Organismal Systems	Endocrine system	hsa04922	Glucagon signaling pathway	1/224	11/1099	0.919553040144212	0.999814528859279	0.992297126386653	ATF2	1
Replicated	Organismal Systems	Endocrine system	hsa04925	Aldosterone synthesis and secretion	1/224	11/1099	0.919553040144212	0.999814528859279	0.992297126386653	ATF2	1
Replicated	Human Diseases	Substance dependence	hsa05031	Amphetamine addiction	1/224	11/1099	0.919553040144212	0.999814528859279	0.992297126386653	ATF2	1
Replicated	Human Diseases	Neurodegenerative disease	hsa05022	Pathways of neurodegeneration - multiple diseases	9/224	63/1099	0.923972350343798	0.999814528859279	0.992297126386653	FAS/PSMD9/ATXN3/CASP8/MAPK13/CASP7/CHRM1/HTRA2/SPTBN2	9
Replicated	Organismal Systems	Digestive system	hsa04974	Protein digestion and absorption	3/224	26/1099	0.925152300390336	0.999814528859279	0.992297126386653	CPA1/PRSS2/MEP1A	3
Replicated	Human Diseases	Cancer: overview	hsa05208	Chemical carcinogenesis - reactive oxygen species	3/224	26/1099	0.925152300390336	0.999814528859279	0.992297126386653	GSTT2B/MAPK13/VEGFA	3
Replicated	Human Diseases	Infectious disease: viral	hsa05161	Hepatitis B	5/224	39/1099	0.925624205027818	0.999814528859279	0.992297126386653	FAS/CASP8/TLR3/MAPK13/ATF2	5
Replicated	Organismal Systems	Aging	hsa04211	Longevity regulating pathway	1/224	12/1099	0.936115649526286	0.999814528859279	0.992297126386653	ATF2	1
Replicated	Human Diseases	Cancer: overview	hsa05230	Central carbon metabolism in cancer	1/224	12/1099	0.936115649526286	0.999814528859279	0.992297126386653	PDGFRB	1
Replicated	Human Diseases	Immune disease	hsa05310	Asthma	1/224	12/1099	0.936115649526286	0.999814528859279	0.992297126386653	CD40	1
Replicated	Environmental Information Processing	Signal transduction	hsa04068	FoxO signaling pathway	3/224	27/1099	0.93662450304035	0.999814528859279	0.992297126386653	IL7R/MAPK13/TNFSF10	3
Replicated	Human Diseases	Cancer: specific types	hsa05215	Prostate cancer	3/224	27/1099	0.93662450304035	0.999814528859279	0.992297126386653	MMP3/IL1R2/PDGFRB	3
Replicated	Organismal Systems	Circulatory system	hsa04270	Vascular smooth muscle contraction	2/224	20/1099	0.937559311123101	0.999814528859279	0.992297126386653	CALCA/PPP1R14A	2
Replicated	Organismal Systems	Immune system	hsa04658	Th1 and Th2 cell differentiation	4/224	34/1099	0.939580246478902	0.999814528859279	0.992297126386653	IFNGR2/IL12B/MAPK13/GATA3	4
Replicated	Organismal Systems	Immune system	hsa04660	T cell receptor signaling pathway	3/224	28/1099	0.946460204543684	0.999814528859279	0.992297126386653	MAPK13/VAV3/CTLA4	3
Replicated	Organismal Systems	Immune system	hsa04621	NOD-like receptor signaling pathway	4/224	35/1099	0.948244309337497	0.999814528859279	0.992297126386653	IL18/CASP8/MAPK13/GBP4	4
Replicated	Human Diseases	Endocrine and metabolic disease	hsa04933	AGE-RAGE signaling pathway in diabetic complications	4/224	35/1099	0.948244309337497	0.999814528859279	0.992297126386653	ICAM1/MAPK13/VEGFA/SELE	4
Replicated	Human Diseases	Infectious disease: viral	hsa05162	Measles	4/224	35/1099	0.948244309337497	0.999814528859279	0.992297126386653	FAS/CASP8/IL12B/CLEC4M	4
Replicated	Organismal Systems	Endocrine system	hsa04928	Parathyroid hormone synthesis, secretion and action	2/224	21/1099	0.948393921473552	0.999814528859279	0.992297126386653	GATA3/ATF2	2
Replicated	Human Diseases	Neurodegenerative disease	hsa05012	Parkinson disease	2/224	21/1099	0.948393921473552	0.999814528859279	0.992297126386653	PSMD9/HTRA2	2
Replicated	Human Diseases	Infectious disease: viral	hsa05165	Human papillomavirus infection	8/224	61/1099	0.952841778643695	0.999814528859279	0.992297126386653	FAS/PXN/CASP8/TLR3/PDGFRB/HLA-A/VEGFA/THBS2	8
Replicated	Organismal Systems	Immune system	hsa04611	Platelet activation	2/224	22/1099	0.957427453739772	0.999814528859279	0.992297126386653	FCGR2A/MAPK13	2
Replicated	Human Diseases	Substance dependence	hsa05034	Alcoholism	1/224	14/1099	0.959741909132457	0.999814528859279	0.992297126386653	ATF2	1
Replicated	Human Diseases	Infectious disease: bacterial	hsa05100	Bacterial invasion of epithelial cells	1/224	14/1099	0.959741909132457	0.999814528859279	0.992297126386653	PXN	1
Replicated	Human Diseases	Cancer: specific types	hsa05211	Renal cell carcinoma	1/224	14/1099	0.959741909132457	0.999814528859279	0.992297126386653	VEGFA	1
Replicated	Cellular Processes	Cell growth and death	hsa04218	Cellular senescence	3/224	30/1099	0.962031150724598	0.999814528859279	0.992297126386653	HLA-A/MAPK13/CDK1	3
Replicated	Human Diseases	Neurodegenerative disease	hsa05020	Prion disease	3/224	30/1099	0.962031150724598	0.999814528859279	0.992297126386653	PSMD9/MAPK13/ATF2	3
Replicated	Genetic Information Processing	Folding, sorting and degradation	hsa04141	Protein processing in endoplasmic reticulum	2/224	23/1099	0.964940419293453	0.999814528859279	0.992297126386653	ATXN3/RNF5	2
Replicated	Human Diseases	Cancer: specific types	hsa05218	Melanoma	2/224	23/1099	0.964940419293453	0.999814528859279	0.992297126386653	FGF2/PDGFRB	2
Replicated	Human Diseases	Infectious disease: viral	hsa05166	Human T-cell leukemia virus 1 infection	6/224	51/1099	0.966436087022966	0.999814528859279	0.992297126386653	ICAM1/IL1R2/CD40/HLA-A/LTA/ATF2	6
Replicated	Organismal Systems	Endocrine system	hsa04918	Thyroid hormone synthesis	1/224	15/1099	0.968053256924466	0.999814528859279	0.992297126386653	ATF2	1
Replicated	Human Diseases	Cancer: specific types	hsa05214	Glioma	1/224	15/1099	0.968053256924466	0.999814528859279	0.992297126386653	PDGFRB	1
Replicated	Environmental Information Processing	Signal transduction	hsa04024	cAMP signaling pathway	3/224	31/1099	0.968120333288862	0.999814528859279	0.992297126386653	OXT/VAV3/CHRM1	3
Replicated	Human Diseases	Cancer: overview	hsa05235	PD-L1 expression and PD-1 checkpoint pathway in cancer	2/224	24/1099	0.971174352607301	0.999814528859279	0.992297126386653	IFNGR2/MAPK13	2
Replicated	Environmental Information Processing	Signal transduction	hsa04022	cGMP-PKG signaling pathway	1/224	16/1099	0.974654797929004	0.999814528859279	0.992297126386653	ATF2	1
Replicated	Organismal Systems	Endocrine system	hsa04912	GnRH signaling pathway	1/224	16/1099	0.974654797929004	0.999814528859279	0.992297126386653	MAPK13	1
Replicated	Human Diseases	Cardiovascular disease	hsa05415	Diabetic cardiomyopathy	2/224	25/1099	0.976335973751935	0.999814528859279	0.992297126386653	ACE/MAPK13	2
Replicated	Human Diseases	Cancer: overview	hsa05206	MicroRNAs in cancer	3/224	33/1099	0.977648390646655	0.999814528859279	0.992297126386653	TIMP3/PDGFRB/VEGFA	3
Replicated	Cellular Processes	Cell growth and death	hsa04110	Cell cycle	1/224	17/1099	0.979897018855969	0.999814528859279	0.992297126386653	CDK1	1
Replicated	Human Diseases	Endocrine and metabolic disease	hsa04934	Cushing syndrome	1/224	17/1099	0.979897018855969	0.999814528859279	0.992297126386653	ATF2	1
Replicated	Human Diseases	Neurodegenerative disease	hsa05010	Alzheimer disease	5/224	49/1099	0.983399118636646	0.999814528859279	0.992297126386653	FAS/PSMD9/CASP8/CASP7/CHRM1	5
Replicated	Environmental Information Processing	Signal transduction	hsa04015	Rap1 signaling pathway	6/224	56/1099	0.983938628345053	0.999814528859279	0.992297126386653	FLT4/FGF2/PDGFRB/MAPK13/VEGFA/VAV3	6
Replicated	Human Diseases	Neurodegenerative disease	hsa05016	Huntington disease	2/224	27/1099	0.984119422011406	0.999814528859279	0.992297126386653	PSMD9/CASP8	2
Replicated	Cellular Processes	Cell motility	hsa04810	Regulation of actin cytoskeleton	5/224	50/1099	0.985853155343686	0.999814528859279	0.992297126386653	PXN/FGF2/PDGFRB/VAV3/CHRM1	5
Replicated	Human Diseases	Cancer: specific types	hsa05212	Pancreatic cancer	1/224	19/1099	0.987362079462697	0.999814528859279	0.992297126386653	VEGFA	1
Replicated	Cellular Processes	Cellular community - eukaryotes	hsa04510	Focal adhesion	6/224	58/1099	0.98817774618825	0.999814528859279	0.992297126386653	PXN/FLT4/PDGFRB/VEGFA/VAV3/THBS2	6
Replicated	Environmental Information Processing	Signal transduction	hsa04072	Phospholipase D signaling pathway	1/224	21/1099	0.9920627456125	0.999814528859279	0.992297126386653	PDGFRB	1
Replicated	Environmental Information Processing	Signal transduction	hsa04371	Apelin signaling pathway	1/224	21/1099	0.9920627456125	0.999814528859279	0.992297126386653	CCN2	1
Replicated	Organismal Systems	Nervous system	hsa04722	Neurotrophin signaling pathway	1/224	21/1099	0.9920627456125	0.999814528859279	0.992297126386653	MAPK13	1
Replicated	Human Diseases	Cardiovascular disease	hsa05410	Hypertrophic cardiomyopathy	1/224	22/1099	0.993712045225487	0.999814528859279	0.992297126386653	ACE	1
Replicated	Environmental Information Processing	Signal transduction	hsa04151	PI3K-Akt signaling pathway	14/224	114/1099	0.993930805149845	0.999814528859279	0.992297126386653	IL6R/TCL1A/FLT4/FGF2/IL7R/OSMR/PDGFRB/VEGFA/PIK3AP1/THBS2/OSM/CHRM1/ATF2/PKN3	14
Replicated	Human Diseases	Drug resistance: antineoplastic	hsa01522	Endocrine resistance	1/224	23/1099	0.995019846404216	0.999814528859279	0.992297126386653	MAPK13	1
Replicated	Environmental Information Processing	Signal transduction	hsa04390	Hippo signaling pathway	1/224	23/1099	0.995019846404216	0.999814528859279	0.992297126386653	CCN2	1
Replicated	Human Diseases	Cancer: specific types	hsa05225	Hepatocellular carcinoma	1/224	23/1099	0.995019846404216	0.999814528859279	0.992297126386653	GSTT2B	1
Replicated	Human Diseases	Cancer: specific types	hsa05224	Breast cancer	2/224	34/1099	0.996213663657846	0.999814528859279	0.992297126386653	FLT4/FGF2	2
Replicated	Human Diseases	Infectious disease: bacterial	hsa05131	Shigellosis	3/224	43/1099	0.996543818023425	0.999814528859279	0.992297126386653	IL18/PXN/MAPK13	3
Replicated	Organismal Systems	Endocrine system	hsa04921	Oxytocin signaling pathway	1/224	25/1099	0.996878300056254	0.999814528859279	0.992297126386653	OXT	1
Replicated	Organismal Systems	Endocrine system	hsa04915	Estrogen signaling pathway	1/224	26/1099	0.997529380863888	0.999814528859279	0.992297126386653	ATF2	1
Replicated	Human Diseases	Neurodegenerative disease	hsa05014	Amyotrophic lateral sclerosis	2/224	38/1099	0.998367085531317	0.999814528859279	0.992297126386653	PSMD9/MAPK13	2
Replicated	Human Diseases	Cancer: overview	hsa05200	Pathways in cancer	13/224	120/1099	0.998867891450471	0.999814528859279	0.992297126386653	IL6R/FAS/MMP1/CASP8/IFNGR2/GSTT2B/FLT4/FGF2/IL7R/PDGFRB/IL12B/VEGFA/CASP7	13
Replicated	Environmental Information Processing	Signal transduction	hsa04014	Ras signaling pathway	4/224	60/1099	0.99936720545953	0.999814528859279	0.992297126386653	FLT4/FGF2/PDGFRB/VEGFA	4
Replicated	Environmental Information Processing	Signaling molecules and interaction	hsa04512	ECM-receptor interaction	1/224	33/1099	0.9995227909032	0.999814528859279	0.992297126386653	THBS2	1
Replicated	Human Diseases	Cancer: specific types	hsa05226	Gastric cancer	1/224	33/1099	0.9995227909032	0.999814528859279	0.992297126386653	FGF2	1
Replicated	Environmental Information Processing	Signal transduction	hsa04010	MAPK signaling pathway	8/224	92/1099	0.999538686963577	0.999814528859279	0.992297126386653	FAS/FLT4/IL1RAP/FGF2/PDGFRB/MAPK13/VEGFA/ATF2	8
Replicated	Organismal Systems	Development and regeneration	hsa04360	Axon guidance	1/224	37/1099	0.999814528859279	0.999814528859279	0.992297126386653	EFNB2	1
Novel	Organismal Systems	Endocrine system	hsa04910	Insulin signaling pathway	5/37	14/1099	0.0000527863399507019	0.00749566027299967	0.00711226475125246	HRAS/FOXO1/PTPN1/AKT2/PRKAR2A	5
Novel	Environmental Information Processing	Signal transduction	hsa04012	ErbB signaling pathway	4/37	21/1099	0.00432290522228133	0.178165908677733	0.169052900746848	ERBB4/ERBB3/HRAS/AKT2	4
Novel	Human Diseases	Infectious disease: bacterial	hsa05132	Salmonella infection	6/37	49/1099	0.00465010817172855	0.178165908677733	0.169052900746848	HRAS/CASP4/TAB2/AKT2/AHNAK2/DCTN6	6
Novel	Organismal Systems	Aging	hsa04211	Longevity regulating pathway	3/37	12/1099	0.00627344748865257	0.178165908677733	0.169052900746848	HRAS/FOXO1/AKT2	3
Novel	Organismal Systems	Endocrine system	hsa04919	Thyroid hormone signaling pathway	3/37	12/1099	0.00627344748865257	0.178165908677733	0.169052900746848	HRAS/FOXO1/AKT2	3
Novel	Human Diseases	Cancer: overview	hsa05208	Chemical carcinogenesis - reactive oxygen species	4/37	26/1099	0.0095656784910153	0.222345854348848	0.210973086409581	HRAS/PTPN1/AKT2/COX6B1	4
Novel	Human Diseases	Cancer: specific types	hsa05215	Prostate cancer	4/37	27/1099	0.0109607111298728	0.222345854348848	0.210973086409581	HRAS/FOXO1/AKT2/PLAU	4
Novel	Human Diseases	Endocrine and metabolic disease	hsa04931	Insulin resistance	3/37	18/1099	0.0202347374418392	0.359166589592646	0.340795577967818	FOXO1/PTPN1/AKT2	3
Novel	Human Diseases	Cancer: overview	hsa05205	Proteoglycans in cancer	5/37	51/1099	0.0248685527205631	0.372133398228733	0.353099147318591	ERBB4/ERBB3/HRAS/AKT2/PLAU	5
Novel	Environmental Information Processing	Signal transduction	hsa04071	Sphingolipid signaling pathway	3/37	21/1099	0.030765639014714	0.372133398228733	0.353099147318591	HRAS/SPTLC1/AKT2	3
Novel	Organismal Systems	Immune system	hsa04613	Neutrophil extracellular trap formation	3/37	23/1099	0.0391165413188481	0.372133398228733	0.353099147318591	CASP4/SIGLEC9/AKT2	3
Novel	Environmental Information Processing	Signal transduction	hsa04152	AMPK signaling pathway	2/37	10/1099	0.0418763383952586	0.372133398228733	0.353099147318591	FOXO1/AKT2	2
Novel	Human Diseases	Infectious disease: viral	hsa05170	Human immunodeficiency virus 1 infection	4/37	41/1099	0.0451272941657369	0.372133398228733	0.353099147318591	HRAS/TAB2/AP1G2/AKT2	4
Novel	Human Diseases	Infectious disease: viral	hsa05165	Human papillomavirus infection	5/37	61/1099	0.0492618041712834	0.372133398228733	0.353099147318591	HRAS/FOXO1/AKT2/LAMA4/COL9A1	5
Novel	Organismal Systems	Nervous system	hsa04725	Cholinergic synapse	2/37	11/1099	0.0501118960239155	0.372133398228733	0.353099147318591	HRAS/AKT2	2
Novel	Organismal Systems	Endocrine system	hsa04922	Glucagon signaling pathway	2/37	11/1099	0.0501118960239155	0.372133398228733	0.353099147318591	FOXO1/AKT2	2
Novel	Human Diseases	Cancer: specific types	hsa05221	Acute myeloid leukemia	2/37	11/1099	0.0501118960239155	0.372133398228733	0.353099147318591	HRAS/AKT2	2
Novel	Cellular Processes	Transport and catabolism	hsa04144	Endocytosis	4/37	43/1099	0.0524159668453991	0.372133398228733	0.353099147318591	EPN1/SNX5/HRAS/WASHC3	4
Novel	Human Diseases	Infectious disease: bacterial	hsa05131	Shigellosis	4/37	43/1099	0.0524159668453991	0.372133398228733	0.353099147318591	FOXO1/CASP4/TAB2/AKT2	4
Novel	Environmental Information Processing	Signal transduction	hsa04370	VEGF signaling pathway	2/37	12/1099	0.058879585730968	0.372133398228733	0.353099147318591	HRAS/AKT2	2
Novel	Human Diseases	Cancer: overview	hsa05230	Central carbon metabolism in cancer	2/37	12/1099	0.058879585730968	0.372133398228733	0.353099147318591	HRAS/AKT2	2
Novel	Environmental Information Processing	Signal transduction	hsa04068	FoxO signaling pathway	3/37	27/1099	0.0589200868870646	0.372133398228733	0.353099147318591	HRAS/FOXO1/AKT2	3
Novel	Environmental Information Processing	Signal transduction	hsa04150	mTOR signaling pathway	2/37	13/1099	0.0681363654300423	0.372133398228733	0.353099147318591	HRAS/AKT2	2
Novel	Organismal Systems	Endocrine system	hsa04917	Prolactin signaling pathway	2/37	13/1099	0.0681363654300423	0.372133398228733	0.353099147318591	HRAS/AKT2	2
Novel	Human Diseases	Cancer: specific types	hsa05213	Endometrial cancer	2/37	13/1099	0.0681363654300423	0.372133398228733	0.353099147318591	HRAS/AKT2	2
Novel	Human Diseases	Drug resistance: antineoplastic	hsa01521	EGFR tyrosine kinase inhibitor resistance	3/37	29/1099	0.0703034181696858	0.372133398228733	0.353099147318591	ERBB3/HRAS/AKT2	3
Novel	Cellular Processes	Cell growth and death	hsa04218	Cellular senescence	3/37	30/1099	0.0763462640266035	0.372133398228733	0.353099147318591	HRAS/FOXO1/AKT2	3
Novel	Human Diseases	Cancer: specific types	hsa05211	Renal cell carcinoma	2/37	14/1099	0.0778413516968051	0.372133398228733	0.353099147318591	HRAS/AKT2	2
Novel	Human Diseases	Endocrine and metabolic disease	hsa04936	Alcoholic liver disease	3/37	31/1099	0.0826148182113322	0.372133398228733	0.353099147318591	FOXO1/TAB2/AKT2	3
Novel	Human Diseases	Infectious disease: parasitic	hsa05145	Toxoplasmosis	3/37	31/1099	0.0826148182113322	0.372133398228733	0.353099147318591	TAB2/AKT2/LAMA4	3
Novel	Human Diseases	Cancer: specific types	hsa05214	Glioma	2/37	15/1099	0.0879557294438035	0.372133398228733	0.353099147318591	HRAS/AKT2	2
Novel	Human Diseases	Cancer: specific types	hsa05220	Chronic myeloid leukemia	2/37	15/1099	0.0879557294438035	0.372133398228733	0.353099147318591	HRAS/AKT2	2
Novel	Human Diseases	Cancer: specific types	hsa05223	Non-small cell lung cancer	2/37	15/1099	0.0879557294438035	0.372133398228733	0.353099147318591	HRAS/AKT2	2
Novel	Organismal Systems	Endocrine system	hsa04926	Relaxin signaling pathway	3/37	32/1099	0.0891023629561756	0.372133398228733	0.353099147318591	HRAS/AKT2/INSL5	3
Novel	Human Diseases	Cancer: overview	hsa05206	MicroRNAs in cancer	3/37	33/1099	0.0958019030713129	0.380310042409345	0.360857564332069	ERBB3/HRAS/PLAU	3
Novel	Human Diseases	Cancer: overview	hsa05231	Choline metabolism in cancer	2/37	16/1099	0.0984426649899962	0.380310042409345	0.360857564332069	HRAS/AKT2	2
Novel	Organismal Systems	Immune system	hsa04664	Fc epsilon RI signaling pathway	2/37	17/1099	0.109267222406959	0.380310042409345	0.360857564332069	HRAS/AKT2	2
Novel	Organismal Systems	Environmental adaptation	hsa04714	Thermogenesis	2/37	17/1099	0.109267222406959	0.380310042409345	0.360857564332069	HRAS/COX6B1	2
Novel	Human Diseases	Cancer: specific types	hsa05222	Small cell lung cancer	2/37	17/1099	0.109267222406959	0.380310042409345	0.360857564332069	AKT2/LAMA4	2
Novel	Human Diseases	Endocrine and metabolic disease	hsa04933	AGE-RAGE signaling pathway in diabetic complications	3/37	35/1099	0.10980782914636	0.380310042409345	0.360857564332069	HRAS/FOXO1/AKT2	3
Novel	Human Diseases	Infectious disease: viral	hsa05162	Measles	3/37	35/1099	0.10980782914636	0.380310042409345	0.360857564332069	TAB2/AKT2/CD46	3
Novel	Organismal Systems	Endocrine system	hsa04935	Growth hormone synthesis, secretion and action	2/37	18/1099	0.120396283027599	0.407054099759977	0.386233689913099	HRAS/AKT2	2
Novel	Cellular Processes	Cellular community - eukaryotes	hsa04510	Focal adhesion	4/37	58/1099	0.125993653678275	0.416072065635234	0.394790395858488	HRAS/AKT2/LAMA4/COL9A1	4
Novel	Human Diseases	Neurodegenerative disease	hsa05014	Amyotrophic lateral sclerosis	3/37	38/1099	0.132219910642763	0.426709711619825	0.404883936896498	ERBB4/COX6B1/DCTN6	3
Novel	Human Diseases	Infectious disease: viral	hsa05161	Hepatitis B	3/37	39/1099	0.140033517487285	0.441883544070987	0.419281643002864	HRAS/TAB2/AKT2	3
Novel	Cellular Processes	Cellular community - eukaryotes	hsa04550	Signaling pathways regulating pluripotency of stem cells	2/37	20/1099	0.143444063828182	0.44280558833917	0.420156525629457	HRAS/AKT2	2
Novel	Environmental Information Processing	Signal transduction	hsa04072	Phospholipase D signaling pathway	2/37	21/1099	0.155304950650652	0.450067408008013	0.427046910489441	HRAS/AKT2	2
Novel	Environmental Information Processing	Signal transduction	hsa04371	Apelin signaling pathway	2/37	21/1099	0.155304950650652	0.450067408008013	0.427046910489441	HRAS/AKT2	2
Novel	Organismal Systems	Nervous system	hsa04722	Neurotrophin signaling pathway	2/37	21/1099	0.155304950650652	0.450067408008013	0.427046910489441	HRAS/AKT2	2
Novel	Environmental Information Processing	Signal transduction	hsa04151	PI3K-Akt signaling pathway	6/37	114/1099	0.176872580181288	0.472196480025869	0.448044102619061	ERBB4/ERBB3/HRAS/AKT2/LAMA4/COL9A1	6
Novel	Human Diseases	Drug resistance: antineoplastic	hsa01522	Endocrine resistance	2/37	23/1099	0.179567675502795	0.472196480025869	0.448044102619061	HRAS/AKT2	2
Novel	Human Diseases	Cancer: specific types	hsa05210	Colorectal cancer	2/37	23/1099	0.179567675502795	0.472196480025869	0.448044102619061	HRAS/AKT2	2
Novel	Human Diseases	Cancer: specific types	hsa05218	Melanoma	2/37	23/1099	0.179567675502795	0.472196480025869	0.448044102619061	HRAS/AKT2	2
Novel	Human Diseases	Cancer: specific types	hsa05225	Hepatocellular carcinoma	2/37	23/1099	0.179567675502795	0.472196480025869	0.448044102619061	HRAS/AKT2	2
Novel	Environmental Information Processing	Signal transduction	hsa04010	MAPK signaling pathway	5/37	92/1099	0.191235505144068	0.47811807359497	0.453662812603085	ERBB4/ERBB3/HRAS/TAB2/AKT2	5
Novel	Human Diseases	Infectious disease: viral	hsa05160	Hepatitis C	2/37	24/1099	0.191920635175446	0.47811807359497	0.453662812603085	HRAS/AKT2	2
Novel	Human Diseases	Cancer: overview	hsa05235	PD-L1 expression and PD-1 checkpoint pathway in cancer	2/37	24/1099	0.191920635175446	0.47811807359497	0.453662812603085	HRAS/AKT2	2
Novel	Human Diseases	Cardiovascular disease	hsa05415	Diabetic cardiomyopathy	2/37	25/1099	0.204391004171577	0.498648984754753	0.473143588203175	AKT2/COX6B1	2
Novel	Organismal Systems	Immune system	hsa04662	B cell receptor signaling pathway	2/37	26/1099	0.216957648906002	0.498648984754753	0.473143588203175	HRAS/AKT2	2
Novel	Organismal Systems	Endocrine system	hsa04915	Estrogen signaling pathway	2/37	26/1099	0.216957648906002	0.498648984754753	0.473143588203175	HRAS/AKT2	2
Novel	Organismal Systems	Digestive system	hsa04974	Protein digestion and absorption	2/37	26/1099	0.216957648906002	0.498648984754753	0.473143588203175	CTRB1/COL9A1	2
Novel	Human Diseases	Neurodegenerative disease	hsa05010	Alzheimer disease	3/37	49/1099	0.225549805850733	0.498648984754753	0.473143588203175	HRAS/AKT2/COX6B1	3
Novel	Organismal Systems	Immune system	hsa04610	Complement and coagulation cascades	2/37	27/1099	0.229600653867516	0.498648984754753	0.473143588203175	CD46/PLAU	2
Novel	Human Diseases	Neurodegenerative disease	hsa05016	Huntington disease	2/37	27/1099	0.229600653867516	0.498648984754753	0.473143588203175	COX6B1/DCTN6	2
Novel	Human Diseases	Cancer: overview	hsa05207	Chemical carcinogenesis - receptor activation	2/37	27/1099	0.229600653867516	0.498648984754753	0.473143588203175	HRAS/AKT2	2
Novel	Cellular Processes	Cell motility	hsa04810	Regulation of actin cytoskeleton	3/37	50/1099	0.234665887487048	0.498648984754753	0.473143588203175	HRAS/IQGAP2/AKT2	3
Novel	Cellular Processes	Transport and catabolism	hsa04140	Autophagy - animal	2/37	28/1099	0.242301267239985	0.498648984754753	0.473143588203175	HRAS/AKT2	2
Novel	Organismal Systems	Immune system	hsa04660	T cell receptor signaling pathway	2/37	28/1099	0.242301267239985	0.498648984754753	0.473143588203175	HRAS/AKT2	2
Novel	Human Diseases	Endocrine and metabolic disease	hsa04932	Non-alcoholic fatty liver disease	2/37	28/1099	0.242301267239985	0.498648984754753	0.473143588203175	AKT2/COX6B1	2
Novel	Organismal Systems	Immune system	hsa04620	Toll-like receptor signaling pathway	2/37	31/1099	0.280577612139697	0.558409160081379	0.52984709036632	TAB2/AKT2	2
Novel	Organismal Systems	Immune system	hsa04625	C-type lectin receptor signaling pathway	2/37	31/1099	0.280577612139697	0.558409160081379	0.52984709036632	HRAS/AKT2	2
Novel	Metabolism	Lipid metabolism	hsa00565	Ether lipid metabolism	1/37	10/1099	0.291001956662127	0.558409160081379	0.52984709036632	LPCAT2	1
Novel	Metabolism	Lipid metabolism	hsa00600	Sphingolipid metabolism	1/37	10/1099	0.291001956662127	0.558409160081379	0.52984709036632	SPTLC1	1
Novel	Organismal Systems	Endocrine system	hsa04916	Melanogenesis	1/37	10/1099	0.291001956662127	0.558409160081379	0.52984709036632	HRAS	1
Novel	Environmental Information Processing	Signaling molecules and interaction	hsa04512	ECM-receptor interaction	2/37	33/1099	0.306087191699068	0.565867343556243	0.536923795220157	LAMA4/COL9A1	2
Novel	Human Diseases	Cancer: specific types	hsa05226	Gastric cancer	2/37	33/1099	0.306087191699068	0.565867343556243	0.536923795220157	HRAS/AKT2	2
Novel	Metabolism	Lipid metabolism	hsa00564	Glycerophospholipid metabolism	1/37	11/1099	0.315090962725949	0.565867343556243	0.536923795220157	LPCAT2	1
Novel	Organismal Systems	Nervous system	hsa04726	Serotonergic synapse	1/37	11/1099	0.315090962725949	0.565867343556243	0.536923795220157	HRAS	1
Novel	Cellular Processes	Cell motility	hsa04814	Motor proteins	1/37	11/1099	0.315090962725949	0.565867343556243	0.536923795220157	DCTN6	1
Novel	Human Diseases	Cancer: specific types	hsa05224	Breast cancer	2/37	34/1099	0.318798503411968	0.565867343556243	0.536923795220157	HRAS/AKT2	2
Novel	Environmental Information Processing	Signaling molecules and interaction	hsa04080	Neuroactive ligand-receptor interaction	2/37	35/1099	0.331464604882611	0.570624679796316	0.541437798472413	VGF/INSL5	2
Novel	Organismal Systems	Immune system	hsa04621	NOD-like receptor signaling pathway	2/37	35/1099	0.331464604882611	0.570624679796316	0.541437798472413	CASP4/TAB2	2
Novel	Human Diseases	Drug resistance: antineoplastic	hsa01524	Platinum drug resistance	1/37	12/1099	0.338382906089128	0.570624679796316	0.541437798472413	AKT2	1
Novel	Cellular Processes	Cellular community - eukaryotes	hsa04540	Gap junction	1/37	12/1099	0.338382906089128	0.570624679796316	0.541437798472413	HRAS	1
Novel	Human Diseases	Infectious disease: bacterial	hsa05135	Yersinia infection	2/37	36/1099	0.344074336319619	0.570624679796316	0.541437798472413	TAB2/AKT2	2
Novel	Organismal Systems	Development and regeneration	hsa04360	Axon guidance	2/37	37/1099	0.356617299389658	0.570624679796316	0.541437798472413	HRAS/SEMA7A	2
Novel	Human Diseases	Cancer: overview	hsa05202	Transcriptional misregulation in cancer	2/37	37/1099	0.356617299389658	0.570624679796316	0.541437798472413	FOXO1/PLAU	2
Novel	Human Diseases	Neurodegenerative disease	hsa05022	Pathways of neurodegeneration - multiple diseases	3/37	63/1099	0.357228049588486	0.570624679796316	0.541437798472413	HRAS/COX6B1/DCTN6	3
Novel	Organismal Systems	Endocrine system	hsa04920	Adipocytokine signaling pathway	1/37	13/1099	0.360903451144052	0.570624679796316	0.541437798472413	AKT2	1
Novel	Organismal Systems	Digestive system	hsa04979	Cholesterol metabolism	1/37	14/1099	0.38267745879384	0.570624679796316	0.541437798472413	PCSK9	1
Novel	Human Diseases	Substance dependence	hsa05034	Alcoholism	1/37	14/1099	0.38267745879384	0.570624679796316	0.541437798472413	HRAS	1
Novel	Human Diseases	Infectious disease: parasitic	hsa05143	African trypanosomiasis	1/37	14/1099	0.38267745879384	0.570624679796316	0.541437798472413	LAMA4	1
Novel	Human Diseases	Cancer: specific types	hsa05219	Bladder cancer	1/37	14/1099	0.38267745879384	0.570624679796316	0.541437798472413	HRAS	1
Novel	Human Diseases	Infectious disease: viral	hsa05168	Herpes simplex virus 1 infection	2/37	40/1099	0.393752266338631	0.570624679796316	0.541437798472413	TAB2/AKT2	2
Novel	Human Diseases	Infectious disease: viral	hsa05169	Epstein-Barr virus infection	2/37	40/1099	0.393752266338631	0.570624679796316	0.541437798472413	TAB2/AKT2	2
Novel	Organismal Systems	Immune system	hsa04666	Fc gamma R-mediated phagocytosis	1/37	15/1099	0.403729010890272	0.570624679796316	0.541437798472413	AKT2	1
Novel	Organismal Systems	Nervous system	hsa04728	Dopaminergic synapse	1/37	15/1099	0.403729010890272	0.570624679796316	0.541437798472413	AKT2	1
Novel	Environmental Information Processing	Signal transduction	hsa04668	TNF signaling pathway	2/37	41/1099	0.405938164224144	0.570624679796316	0.541437798472413	TAB2/AKT2	2
Novel	Human Diseases	Cardiovascular disease	hsa05417	Lipid and atherosclerosis	3/37	69/1099	0.413996766992232	0.570624679796316	0.541437798472413	HRAS/TAB2/AKT2	3
Novel	Human Diseases	Infectious disease: bacterial	hsa05130	Pathogenic Escherichia coli infection	2/37	42/1099	0.418015506261291	0.570624679796316	0.541437798472413	CASP4/TAB2	2
Novel	Human Diseases	Infectious disease: viral	hsa05167	Kaposi sarcoma-associated herpesvirus infection	2/37	42/1099	0.418015506261291	0.570624679796316	0.541437798472413	HRAS/AKT2	2
Novel	Environmental Information Processing	Signal transduction	hsa04022	cGMP-PKG signaling pathway	1/37	16/1099	0.42408143395029	0.570624679796316	0.541437798472413	AKT2	1
Novel	Organismal Systems	Circulatory system	hsa04261	Adrenergic signaling in cardiomyocytes	1/37	16/1099	0.42408143395029	0.570624679796316	0.541437798472413	AKT2	1
Novel	Organismal Systems	Endocrine system	hsa04912	GnRH signaling pathway	1/37	16/1099	0.42408143395029	0.570624679796316	0.541437798472413	HRAS	1
Novel	Human Diseases	Neurodegenerative disease	hsa05017	Spinocerebellar ataxia	1/37	16/1099	0.42408143395029	0.570624679796316	0.541437798472413	AKT2	1
Novel	Environmental Information Processing	Signal transduction	hsa04020	Calcium signaling pathway	2/37	43/1099	0.429977751677506	0.570624679796316	0.541437798472413	ERBB4/ERBB3	2
Novel	Cellular Processes	Cell growth and death	hsa04210	Apoptosis	2/37	43/1099	0.429977751677506	0.570624679796316	0.541437798472413	HRAS/AKT2	2
Novel	Environmental Information Processing	Signal transduction	hsa04064	NF-kappa B signaling pathway	2/37	44/1099	0.441818896620419	0.580910030741662	0.551197064009879	TAB2/PLAU	2
Novel	Organismal Systems	Development and regeneration	hsa04380	Osteoclast differentiation	2/37	45/1099	0.453533447155808	0.590841738496557	0.560620774852182	TAB2/AKT2	2
Novel	Cellular Processes	Transport and catabolism	hsa04137	Mitophagy - animal	1/37	18/1099	0.462778559768463	0.597405049882925	0.566848379429314	HRAS	1
Novel	Human Diseases	Infectious disease: bacterial	hsa05152	Tuberculosis	2/37	47/1099	0.476563184711076	0.602413028275497	0.571600204738796	CORO1A/AKT2	2
Novel	Human Diseases	Endocrine and metabolic disease	hsa04940	Type I diabetes mellitus	1/37	19/1099	0.481166342644103	0.602413028275497	0.571600204738796	ICA1	1
Novel	Human Diseases	Cancer: specific types	hsa05212	Pancreatic cancer	1/37	19/1099	0.481166342644103	0.602413028275497	0.571600204738796	AKT2	1
Novel	Organismal Systems	Immune system	hsa04062	Chemokine signaling pathway	2/37	48/1099	0.487869705997762	0.602413028275497	0.571600204738796	HRAS/AKT2	2
Novel	Human Diseases	Infectious disease: viral	hsa05163	Human cytomegalovirus infection	2/37	48/1099	0.487869705997762	0.602413028275497	0.571600204738796	HRAS/AKT2	2
Novel	Organismal Systems	Digestive system	hsa04972	Pancreatic secretion	1/37	20/1099	0.498941199423889	0.605552566822156	0.574579159030659	CTRB1	1
Novel	Human Diseases	Cardiovascular disease	hsa05416	Viral myocarditis	1/37	20/1099	0.498941199423889	0.605552566822156	0.574579159030659	EIF4G3	1
Novel	Cellular Processes	Cellular community - eukaryotes	hsa04520	Adherens junction	1/37	21/1099	0.51612301186255	0.615877879701531	0.584376342489221	PTPN1	1
Novel	Human Diseases	Neurodegenerative disease	hsa05012	Parkinson disease	1/37	21/1099	0.51612301186255	0.615877879701531	0.584376342489221	COX6B1	1
Novel	Human Diseases	Infectious disease: viral	hsa05166	Human T-cell leukemia virus 1 infection	2/37	51/1099	0.520912560838366	0.616413196992066	0.58488427883606	HRAS/AKT2	2
Novel	Organismal Systems	Immune system	hsa04611	Platelet activation	1/37	22/1099	0.532731034646489	0.625188486940508	0.593210721485433	AKT2	1
Novel	Human Diseases	Infectious disease: parasitic	hsa05140	Leishmaniasis	1/37	24/1099	0.564299709365484	0.656807858441793	0.623212793777239	TAB2	1
Novel	Environmental Information Processing	Signal transduction	hsa04015	Rap1 signaling pathway	2/37	56/1099	0.572904928022283	0.656834729533252	0.623238290439261	HRAS/AKT2	2
Novel	Environmental Information Processing	Signal transduction	hsa04066	HIF-1 signaling pathway	1/37	25/1099	0.57929590541523	0.656834729533252	0.623238290439261	AKT2	1
Novel	Organismal Systems	Endocrine system	hsa04921	Oxytocin signaling pathway	1/37	25/1099	0.57929590541523	0.656834729533252	0.623238290439261	HRAS	1
Novel	Environmental Information Processing	Signal transduction	hsa04630	JAK-STAT signaling pathway	2/37	57/1099	0.58282518254359	0.656834729533252	0.623238290439261	HRAS/AKT2	2
Novel	Human Diseases	Cancer: overview	hsa05200	Pathways in cancer	4/37	120/1099	0.589269957248403	0.658868771096639	0.62516829281223	HRAS/FOXO1/AKT2/LAMA4	4
Novel	Environmental Information Processing	Signal transduction	hsa04014	Ras signaling pathway	2/37	60/1099	0.61161154968698	0.678506562933993	0.643801631249453	HRAS/AKT2	2
Novel	Human Diseases	Infectious disease: parasitic	hsa05146	Amoebiasis	1/37	28/1099	0.621333564265275	0.678687431735916	0.64397324879316	LAMA4	1
Novel	Human Diseases	Cancer: overview	hsa05203	Viral carcinogenesis	1/37	28/1099	0.621333564265275	0.678687431735916	0.64397324879316	HRAS	1
Novel	Human Diseases	Neurodegenerative disease	hsa05020	Prion disease	1/37	30/1099	0.647057121329663	0.701390162052001	0.665514757173137	COX6B1	1
Novel	Environmental Information Processing	Signal transduction	hsa04024	cAMP signaling pathway	1/37	31/1099	0.659273104969329	0.709218037163975	0.672942244306811	AKT2	1
Novel	Human Diseases	Infectious disease: parasitic	hsa05142	Chagas disease	1/37	35/1099	0.704152222909739	0.745376199154876	0.707250952496843	AKT2	1
Novel	Metabolism	Global and overview maps	hsa01100	Metabolic pathways	5/37	171/1099	0.706911887009064	0.745376199154876	0.707250952496843	LPCAT2/SPTLC1/SMS/AMDHD2/COX6B1	5
Novel	Organismal Systems	Immune system	hsa04650	Natural killer cell mediated cytotoxicity	1/37	36/1099	0.7144401625266	0.745376199154876	0.707250952496843	HRAS	1
Novel	Cellular Processes	Transport and catabolism	hsa04142	Lysosome	1/37	37/1099	0.724379686502626	0.745376199154876	0.707250952496843	AP1G2	1
Novel	Cellular Processes	Transport and catabolism	hsa04145	Phagosome	1/37	37/1099	0.724379686502626	0.745376199154876	0.707250952496843	CORO1A	1
Novel	Human Diseases	Infectious disease: viral	hsa05171	Coronavirus disease - COVID-19	1/37	37/1099	0.724379686502626	0.745376199154876	0.707250952496843	TAB2	1
Novel	Human Diseases	Cardiovascular disease	hsa05418	Fluid shear stress and atherosclerosis	1/37	38/1099	0.733982277462516	0.749823621580412	0.711470893716032	AKT2	1
Novel	Organismal Systems	Immune system	hsa04657	IL-17 signaling pathway	1/37	39/1099	0.743259050067499	0.753877036497034	0.715316980516089	TAB2	1
Novel	Human Diseases	Infectious disease: viral	hsa05164	Influenza A	1/37	40/1099	0.752220762470803	0.757555661495418	0.718807447527158	AKT2	1
Novel			hsa04820	Cytoskeleton in muscle cells	1/37	47/1099	0.806964862310873	0.806964862310873	0.765689417166729	COL9A1	1
