# Supplementary material for: Genetics of circulating proteins in newborn babies at high risk of type 1 diabetes
Source: Nat Commun. 2025 Apr 22;16:3750. doi: 10.1038/s41467-025-58972-3 (PMC12015297; doi:10.1038/s41467-025-58972-3)
Supplement: Supplementary file 6 — Supplementary Data 4 [file 41467_2025_58972_MOESM6_ESM.xlsx]

## Sheet: Sheet1
pQTL analysis in the UKBB subset with self-reported T1D (N=61) for the 62 novel pQTLs
Protein Olink ID	geneName	SNP_rsID	beta	beta_se	pval	SNP (hg19)
OID31022	EIF4G3	rs2143833	-0.107613366296414	0.180031062253554	0.552460876315331	1:63837424_C_T
OID31041	GID8	rs35340377	0.299937064831573	0.184967863232526	0.1106163692928	1:248038210_A_G
OID21510	ERBB4	rs4749926	0.221986981683387	0.205328611848809	0.28444387898289	10:6085312_A_G
OID31067	VGF	rs4474341	-0.0728281895773637	0.272937346755411	0.790597088597813	10:14432714_C_T
OID31252	EPN1	rs939916	0.197380328357631	0.187506083334815	0.297184124464908	11:202253_A_G
OID20705	ERBB3	rs939916	-0.2988448056549	0.168592192929635	0.0819374399306249	11:202253_A_G
OID30215	SNX5	rs939916	0.036454516514387	0.17030334391049	0.83130932448366	11:202253_A_G
OID31263	HRAS	rs2061586	-0.023224416295906	0.242203564737891	0.923964493555317	11:558884_C_T
OID21361	IQGAP2	rs112344603	0.811978858913279	0.303520359501477	0.00981783497639677	11:2486699_G_T
OID20534	PSIP1	rs74827892	-0.693920850870197	0.389996288877302	0.0808185426773826	11:124222830_C_G
OID31499	FKBPL	rs9523526	0.0253546920162721	0.191005496117657	0.894880900277951	13:92833502_G_T
OID21400	SCG2	rs112348829	-0.282538974486713	0.322063314156245	0.384151824314758	13:114876500_C_T
OID20785	WFIKKN2	rs112348829	-0.736149814279161	0.330075879090334	0.0298311005891029	13:114876500_C_T
OID20515	FOXO1	rs1317060	0.0696727149216979	0.12598648254113	0.582492439989157	15:81406415_C_T
OID31023	MRPL28	rs3859153	-0.437381117162326	0.319605641801953	0.176821687447941	16:414930_C_T
OID31276	CASP4	rs11647286	0.0767019072915606	0.36675049468584	0.835112259606456	16:26609675_C_T
OID31345	PRC1	rs11871392	0.501636528257386	0.292147692148145	0.0916984243138559	17:1003427_A_C
OID20743	EPCAM	rs222835	-0.127253605400235	0.219818132432109	0.565017327647595	17:7134129_A_G
OID21076	BCAM	rs4312347	0.104165915722851	0.200650816560403	0.605865545920158	17:14279164_C_T
OID31423	SDCCAG8	rs2305482	-0.0505477100293978	0.142855879139103	0.724813823800221	17:38140927_A_C
OID31123	WASHC3	rs1045929	-0.0705484797580362	0.146783353314326	0.63275759296687	17:38175426_C_T
OID31327	MNAT1	rs1045929	0.0534391421484537	0.191986589387941	0.781828092489665	17:38175426_C_T
OID31249	CEP152	rs1045929	-0.241764934734274	0.18455914355807	0.195859211001909	17:38175426_C_T
OID31382	RALY	rs1045929	-0.032091479791269	0.180441467865972	0.859518950159099	17:38175426_C_T
OID20286	CORO1A	rs1045929	0.0939200203790048	0.145226579622259	0.520608246303046	17:38175426_C_T
OID21290	LPCAT2	rs1045929	-0.0662381779936834	0.180356627998557	0.714885859310779	17:38175426_C_T
OID31319	TAB2	rs709592	-0.0166284142274471	0.163513739375901	0.919376008494843	17:38175553_C_T
OID21390	SIGLEC9	rs7502514	-0.151136254563906	0.196491646758352	0.445204447562907	17:38188844_A_G
OID31346	RAB44	rs7502514	0.0311953022006118	0.196256167022326	0.874310884753843	17:38188844_A_G
OID20908	PTPN1	rs3935280	-0.00443165498943055	0.13801270183271	0.974504562196246	17:38189055_A_G
OID31446	TNFAIP2	rs3935280	0.0255762382699212	0.168421912475912	0.879875419491367	17:38189055_A_G
OID31086	SPTLC1	rs11078934	0.415338964258047	0.183892886512794	0.0280488881376746	17:38189793_C_T
OID31348	AP1G2	rs11078934	0.128926349199791	0.168941855424846	0.448763303762726	17:38189793_C_T
OID20235	PCSK9	rs1145253	-0.0020306421665749	0.250339402170247	0.993559025628531	18:50015002_G_T
OID31239	MRPL52	rs672009	0.0557094184839935	0.302353613509082	0.854493030046447	18:57161188_A_G
OID30254	FSTL1	rs11554159	-0.183663890680424	0.212809297535602	0.391860897576265	19:18285944_A_G
OID31052	AKT2	rs4530264	-0.20823785151279	0.183375963260826	0.261057236734021	19:40702436_A_T
OID21150	CTRB1	rs344786	-0.076566565596652	0.224725610747451	0.734618941051342	19:44171142_C_T
OID20258	REG3A	rs76280836	-0.292172509970933	0.196245545322189	0.142249135765226	19:54906480_A_G
OID20769	LAMA4	rs34732674	0.221619176150498	0.387301217335816	0.569596336691058	2:241058906_A_T
OID20550	COL9A1	rs34732674	-0.331507845543403	0.465360786227558	0.479361730177282	2:241058906_A_T
OID30853	SMS	rs6084653	0.186130784304138	0.15439178562281	0.233142754104715	20:4157072_C_G
OID20380	CD46	rs6053486	-0.101533658517523	0.138318713292814	0.46609015180864	20:5530767_G_T
OID20908	PTPN1	rs6053517	0.0285005395268495	0.138796963282161	0.838093299210599	20:5564774_C_T
OID30399	CILP	rs1182464	0.284704235432762	0.215364823102281	0.191753430110011	20:58308532_A_T
OID21124	PLAU	rs7510019	0.252945099174808	0.233196009577352	0.282791333914722	21:22371932_A_G
OID20283	SEMA7A	rs736714	0.188264644764509	0.20186732999813	0.355169719075528	21:42580149_C_T
OID31227	EVI2B	rs9976628	0.0148307281825399	0.172782977500792	0.931947813832826	21:45391752_C_T
OID30348	FAM20A	rs2838524	0.0792437599396067	0.198246978225195	0.690909121233238	21:45628401_C_T
OID31338	FAM171B	rs4821947	-0.18063797465567	0.243116133846238	0.460636983070759	22:20898323_C_T
OID31498	ENDOU	rs1512022	-0.0121102251144105	0.286179937253508	0.966399388516693	3:32362832_A_G
OID31143	TIMM8A	rs4129088	0.346258972948659	0.440029730316171	0.434845657909036	3:59229297_A_T
OID30244	AHNAK2	rs9826101	-0.227755455345924	0.212028074172729	0.287433958825135	3:124761220_C_T
OID30366	AMDHD2	rs62305372	-0.354069302681194	0.263472805994423	0.18451298960537	4:44683541_A_G
OID21407	KLK14	rs10025889	0.182786528304941	0.191197180276359	0.343250244247885	4:177500004_G_T
OID31448	INSL5	rs115774578	0.697358535264642	0.488289655510354	0.158898355134863	6:48372274_A_G
OID21333	LRRC25	rs11465538	-0.134901590419162	0.359119075326294	0.708625154268712	6:52109386_A_G
OID31119	PRKAR2A	rs623815	0.208808048482566	0.159156753044422	0.195082132155165	6:131475230_C_T
OID20484	ICA1	rs7785777	-0.290840012905998	0.148056221592303	0.0547380590443047	7:8273069_A_G
OID30317	COX6B1	rs6965075	-0.296355725450581	0.206815132917666	0.157974012381643	7:96037891_A_T
OID20879	DCTN6	rs11557154	0.333690570282346	0.278373184763094	0.235777612165089	9:34107505_C_T
OID21523	KLK10	rs10117014	-0.133354090185194	0.4195121196016	0.751802759078634	9:133001123_C_T
