# Supplementary material for: Genetics of circulating proteins in newborn babies at high risk of type 1 diabetes
Source: Nat Commun. 2025 Apr 22;16:3750. doi: 10.1038/s41467-025-58972-3 (PMC12015297; doi:10.1038/s41467-025-58972-3)
Supplement: Supplementary file 7 — Supplementary Data 5 [file 41467_2025_58972_MOESM7_ESM.xlsx]

## Sheet: Sheet1
Results of coloc.fast for cis-pQTL signals overlapping T1D regions, +/-1Mb around the GWAS index SNP position
Protein Olink ID	gwasindex_SNP	region_start	region_stop	region_chr	H0	H1	H2	H3	H4	nvariants	geneName
OID31306	rs61759532	6240391	8240391	17	0	0	0.000331	0.999668	2e-06	3895	SAT2
OID31306	rs62062613	6642035	8642035	17	0	0	0.000331	0.999668	2e-06	3526	SAT2
OID30211	rs601338	48206674	50206674	19	0	0.003175	0	0.996804	2e-05	4467	HRC
OID21381	rs9891059	3300706	5300706	17	0	1.7e-05	0.006058	0.9939	2.6e-05	4473	VMO1
OID20237	rs4238595	19343091	21343091	16	0	0	4.5e-05	0.999954	1e-06	3719	UMOD
OID20624	rs61759532	6240391	8240391	17	0	1e-06	0.000331	0.999668	1e-06	3895	TNFSF12
OID20624	rs62062613	6642035	8642035	17	0	1e-06	0.000331	0.999668	1e-06	3526	TNFSF12
OID31068	rs10751776	24296743	26296743	1	3e-06	0.000393	0.006566	0.993022	1.7e-05	3142	LDLRAP1
OID31292	rs9891059	3300706	5300706	17	0	0	0.006058	0.993925	1.7e-05	4473	SHPK
OID20573	rs7301381	8123932	10123932	12	0	0.000997	8e-06	0.998979	1.6e-05	3837	CLEC4A
OID21150	rs55993634	74236763	76236763	16	0	0	0	0.002686	0.997314	4055	CTRB1
OID30246	rs34835	27499291	29499291	16	0	0	0	0.195669	0.804331	2307	APOBR
OID30246	rs231972	27538336	29538336	16	0	0	0	0.195669	0.804331	2281	APOBR
OID30246	rs7187776	27857645	29857645	16	0	0	0	0.195669	0.804331	2096	APOBR
OID21136	rs2303137	34895725	36895725	5	0	0	0.000922	0.311052	0.688026	3925	IL7R
OID21031	rs34835	27499291	29499291	16	0	7.2e-05	0	0.810484	0.189444	2307	SULT1A1
OID21031	rs231972	27538336	29538336	16	0	7.2e-05	0	0.810484	0.189444	2281	SULT1A1
OID21031	rs7187776	27857645	29857645	16	0	7.2e-05	0	0.810484	0.189444	2096	SULT1A1
OID20980	rs541856133	134936325	136936325	9	0	0	0.876106	0.12224	0.001654	4789	OBP2B
OID20411	rs34536443	9463118	11463118	19	0	0.001437	0	0.997613	0.00095	3974	ICAM1
OID20411	rs12720356	9469975	11469975	19	0	0.001437	0	0.997613	0.00095	3969	ICAM1
OID20618	rs55893453	24139367	26139367	2	0	1e-06	0.027075	0.972542	0.000382	2910	FKBP1B
OID30835	rs7936434	75293805	77293805	11	0	0	0.029661	0.970236	0.000102	3246	OMP
OID30697	rs58579536	205746125	207746125	1	0	0	0	1	0	2039	CR1
OID30697	rs77599401	205849509	207849509	1	0	0	0	1	0	2092	CR1
OID30697	rs3024493	205943968	207943968	1	0	0	0	1	0	2150	CR1
OID20503	4:123235016:TTA:T	122235016	124235016	4	0	0	0	1	0	3894	FGF2
OID20810	4:123235016:TTA:T	122235016	124235016	4	0	0	0	1	0	3894	ANXA5
OID20503	rs77516441	122243594	124243594	4	0	0	0	1	0	3894	FGF2
OID20810	rs77516441	122243594	124243594	4	0	0	0	1	0	3894	ANXA5
OID20316	rs7068821	89051035	91051035	10	0	0	0	1	0	3362	FAS
OID20632	rs35954981	8878144	10878144	12	0	1e-06	8e-06	0.999991	0	4527	KLRD1
OID20636	rs35954981	8878144	10878144	12	0	0	8e-06	0.999992	0	4527	CLEC7A
OID30815	rs4238595	19343091	21343091	16	0	0	4.5e-05	0.999955	0	3719	CRYM
OID21313	rs601338	48206674	50206674	19	0	0	0	1	0	4467	DKKL1
OID20304	rs6043405	615544	2615544	20	0	0	0	1	0	5261	SIRPA
OID20739	rs6043405	615544	2615544	20	0	0	0	1	0	5261	SIRPB1
OID20304	rs2250268	657741	2657741	20	0	0	0	1	0	5381	SIRPA
OID20739	rs2250268	657741	2657741	20	0	0	0	1	0	5381	SIRPB1
OID20341	rs2074204	29403996	31403996	22	0	3.3e-05	0	0.999967	0	3540	TCN2
OID20341	rs4820827	29477589	31477589	22	0	3.3e-05	0	0.999967	0	3559	TCN2
OID21420	rs228963	36535948	38535948	22	0	0	0	1	0	4297	PVALB
OID31439	rs228963	36535948	38535948	22	0	1e-06	0	0.999999	0	4297	SH3BP1
OID21420	rs229527	36581485	38581485	22	0	0	0	1	0	4338	PVALB
OID31439	rs229527	36581485	38581485	22	0	1e-06	0	0.999999	0	4338	SH3BP1
