# Supplementary material for: Genetics of circulating proteins in newborn babies at high risk of type 1 diabetes
Source: Nat Commun. 2025 Apr 22;16:3750. doi: 10.1038/s41467-025-58972-3 (PMC12015297; doi:10.1038/s41467-025-58972-3)
Supplement: Supplementary file 8 — Supplementary Data 6 [file 41467_2025_58972_MOESM8_ESM.xlsx]

## Sheet: Sheet1
Results of coloc.fast for trans-pQTL signals overlapping T1D regions, +/-1Mb around the GWAS index SNP position
Protein Olink ID	gwasindex	region_start	region_stop	region_chr	H0	H1	H2	H3	H4	nvariants	geneName
OID31348	rs56750287	37062944	39062944	17	2.1e-05	0.000709	0.028828	0.969862	0.000579	2897	AP1G2
OID31348	rs112401631	37764524	39764524	17	2.1e-05	0.000709	0.028822	0.969868	0.000579	3673	AP1G2
OID20983	rs7948458	1172830	3172830	11	0	0.004712	0	0.995252	3.6e-05	5106	CALCA
OID20983	rs689	1182224	3182224	11	0	0.004712	0	0.995252	3.6e-05	5150	CALCA
OID20983	rs10770143	1195267	3195267	11	0	0.004712	0	0.995252	3.6e-05	5175	CALCA
OID20983	rs140215710	1903060	3903060	11	0	0.004711	0	0.995253	3.6e-05	5024	CALCA
OID21130	rs541856133	134936325	136936325	9	0.001647	0.00023	0.872708	0.121764	0.003651	4789	CD300LG
OID31249	rs56750287	37062944	39062944	17	6e-05	0.002021	0.02879	0.96861	0.000519	2897	CEP152
OID31249	rs112401631	37764524	39764524	17	6e-05	0.002021	0.028785	0.968616	0.000519	3673	CEP152
OID20286	rs56750287	37062944	39062944	17	5.6e-05	0.001891	0.028798	0.968866	0.000389	2897	CORO1A
OID20286	rs112401631	37764524	39764524	17	5.6e-05	0.001891	0.028792	0.968872	0.000389	3673	CORO1A
OID20280	rs55993634	74236763	76236763	16	0	0	0	0.002738	0.997262	4055	CPA1
OID30944	rs77516441	122243594	124243594	4	0	0.001705	0	0.998175	0.00012	3894	DDX53
OID30944	4:123235016:TTA:T	122235016	124235016	4	0	0.001696	0	0.998185	0.000119	3894	DDX53
OID30954	rs114378220	109566360	111566360	5	0.000189	0.01517	0.012079	0.97197	0.000593	3439	EFNB2
OID30954	rs72663304	109926439	111926439	5	0.000189	0.015171	0.012079	0.971969	0.000593	3943	EFNB2
OID31022	rs855330	63113889	65113889	1	0	0.001548	3.9e-05	0.9984	1.3e-05	4179	EIF4G3
OID20743	rs61759532	6240391	8240391	17	0	0	0.000331	0.999668	1e-06	3895	EPCAM
OID20743	rs62062613	6642035	8642035	17	0	0	0.000331	0.999668	1e-06	3526	EPCAM
OID21510	rs11596750	5471816	7471816	10	0	0.037973	0	0.961261	0.000766	4926	ERBB4
OID21510	rs947474	5390450	7390450	10	0	0.037915	0	0.96132	0.000765	5026	ERBB4
OID21510	rs6602398	5082953	7082953	10	0	0.037853	0	0.961383	0.000764	5698	ERBB4
OID21510	rs61839660	5094697	7094697	10	0	0.037853	0	0.961384	0.000764	5692	ERBB4
OID21510	rs706778	5098949	7098949	10	0	0.037853	0	0.961383	0.000764	5680	ERBB4
OID21510	rs41295159	5148535	7148535	10	0	0.037862	0	0.961375	0.000764	5549	ERBB4
OID21510	rs77710246	5166282	7166282	10	0	0.037864	0	0.961372	0.000764	5508	ERBB4
OID31227	rs1055311	44709568	46709568	21	0.001326	0.022123	0.055178	0.920462	0.00091	4520	EVI2B
OID31227	rs74203920	44714294	46714294	21	0.001326	0.022125	0.055178	0.92046	0.00091	4513	EVI2B
OID30348	rs1055311	44709568	46709568	21	0.002918	0.048673	0.053595	0.894049	0.000765	4520	FAM20A
OID30348	rs74203920	44714294	46714294	21	0.002918	0.048673	0.053595	0.894049	0.000765	4513	FAM20A
OID20782	rs3184504	110884608	112884608	12	0	0.000159	0	0.999838	3e-06	1609	FSTL3
OID20782	rs570074821	110926961	112926961	12	0	0.000154	0	0.999844	2e-06	1580	FSTL3
OID20248	rs541856133	134936325	136936325	9	3.6e-05	5e-06	0.873418	0.121861	0.00468	4789	ICAM2
OID20578	rs10751776	24296743	26296743	1	0	0	0.006568	0.99342	1.2e-05	3142	ICAM4
OID21361	rs140215710	1903060	3903060	11	0	0.020934	0	0.978674	0.000393	5024	IQGAP2
OID21361	rs7948458	1172830	3172830	11	0	0.020915	0	0.978693	0.000392	5106	IQGAP2
OID21361	rs689	1182224	3182224	11	0	0.020915	0	0.978693	0.000392	5150	IQGAP2
OID21361	rs10770143	1195267	3195267	11	0	0.020914	0	0.978693	0.000392	5175	IQGAP2
OID21041	rs541856133	134936325	136936325	9	0	0	0.870504	0.121452	0.008045	4789	LGALS8
OID20773	rs7301381	8123932	10123932	12	0	1.9e-05	8e-06	0.999972	1e-06	3837	LGMN
OID20773	rs35954981	8878144	10878144	12	0	1.9e-05	8e-06	0.999972	1e-06	4527	LGMN
OID21290	rs56750287	37062944	39062944	17	1.9e-05	0.000625	0.028839	0.970248	0.000269	2897	LPCAT2
OID21290	rs112401631	37764524	39764524	17	1.9e-05	0.000625	0.028833	0.970254	0.000269	3673	LPCAT2
OID31327	rs56750287	37062944	39062944	17	6.2e-05	0.002081	0.028793	0.96869	0.000374	2897	MNAT1
OID31327	rs112401631	37764524	39764524	17	6.2e-05	0.002081	0.028787	0.968696	0.000374	3673	MNAT1
OID31420	rs238265	41930659	43930659	13	1.6e-05	0.007232	0.002173	0.990467	0.000112	3945	MPRIP
OID20574	rs56750287	37062944	39062944	17	2.4e-05	0.000807	0.028831	0.969992	0.000346	2897	OSM
OID20574	rs112401631	37764524	39764524	17	2.4e-05	0.000807	0.028826	0.969998	0.000346	3673	OSM
OID31515	rs570794153	197598389	199598389	1	0	3.5e-05	0.000949	0.999012	4e-06	3534	PALM
OID30838	rs9573641	75303932	77303932	13	0.026632	0.004534	0.818975	0.139421	0.010439	4034	PCARE
OID31122	rs55993634	74236763	76236763	16	0	6.7e-05	0	0.00405	0.995883	4055	PNLIPRP1
OID20908	rs56750287	37062944	39062944	17	6.1e-05	0.002051	0.028787	0.968509	0.000591	2897	PTPN1
OID20908	rs112401631	37764524	39764524	17	6.1e-05	0.002052	0.028782	0.968514	0.000591	3673	PTPN1
OID30324	rs541856133	134936325	136936325	9	0.002121	0.000296	0.871272	0.121562	0.004749	4789	PTPRB
OID31346	rs56750287	37062944	39062944	17	4.9e-05	0.001657	0.028806	0.969152	0.000336	2897	RAB44
OID31346	rs112401631	37764524	39764524	17	4.9e-05	0.001657	0.028801	0.969157	0.000336	3673	RAB44
OID31382	rs56750287	37062944	39062944	17	5e-06	0.000166	0.028851	0.970661	0.000316	2897	RALY
OID31382	rs112401631	37764524	39764524	17	5e-06	0.000166	0.028845	0.970667	0.000316	3673	RALY
OID21369	rs77146844	59146784	61146784	2	0	7.8e-05	0.000606	0.999302	1.3e-05	3458	RBP5
OID21369	rs13034691	59216169	61216169	2	0	7.8e-05	0.000606	0.999302	1.3e-05	3378	RBP5
OID21369	rs12464462	59636416	61636416	2	0	7.8e-05	0.000606	0.999302	1.3e-05	3287	RBP5
OID20542	rs570794153	197598389	199598389	1	0	0.00028	0.000949	0.998756	1.5e-05	3534	SCRN1
OID31423	rs56750287	37062944	39062944	17	1.7e-05	0.000578	0.028838	0.970223	0.000343	2897	SDCCAG8
OID31423	rs112401631	37764524	39764524	17	1.7e-05	0.000578	0.028832	0.970229	0.000343	3673	SDCCAG8
OID20290	rs541856133	134936325	136936325	9	0	0	0.873376	0.121856	0.004768	4789	SELE
OID21390	rs56750287	37062944	39062944	17	0.000102	0.003428	0.028753	0.967369	0.000348	2897	SIGLEC9
OID21390	rs112401631	37764524	39764524	17	0.000102	0.003429	0.028748	0.967374	0.000348	3673	SIGLEC9
OID31086	rs56750287	37062944	39062944	17	3.4e-05	0.001136	0.028813	0.969386	0.00063	2897	SPTLC1
OID31086	rs112401631	37764524	39764524	17	3.4e-05	0.001136	0.028808	0.969392	0.00063	3673	SPTLC1
OID31319	rs56750287	37062944	39062944	17	9e-06	0.000317	0.02885	0.970607	0.000217	2897	TAB2
OID31319	rs112401631	37764524	39764524	17	9e-06	0.000317	0.028844	0.970613	0.000216	3673	TAB2
OID31446	rs56750287	37062944	39062944	17	4e-06	0.000144	0.028854	0.970752	0.000247	2897	TNFAIP2
OID31446	rs112401631	37764524	39764524	17	4e-06	0.000144	0.028848	0.970757	0.000247	3673	TNFAIP2
OID20265	rs56750287	37062944	39062944	17	0.000106	0.003565	0.02875	0.967266	0.000312	2897	TNFRSF10C
OID20265	rs112401631	37764524	39764524	17	0.000106	0.003565	0.028745	0.967272	0.000312	3673	TNFRSF10C
OID20611	rs56750287	37062944	39062944	17	5.1e-05	0.001717	0.028808	0.969213	0.00021	2897	TNFSF10
OID20611	rs112401631	37764524	39764524	17	5.1e-05	0.001717	0.028802	0.969219	0.00021	3673	TNFSF10
OID31123	rs56750287	37062944	39062944	17	2.5e-05	0.000854	0.028831	0.969984	0.000306	2897	WASHC3
OID31123	rs112401631	37764524	39764524	17	2.5e-05	0.000854	0.028825	0.969989	0.000306	3673	WASHC3
