# Supplementary material for: Genetics of circulating proteins in newborn babies at high risk of type 1 diabetes
Source: Nat Commun. 2025 Apr 22;16:3750. doi: 10.1038/s41467-025-58972-3 (PMC12015297; doi:10.1038/s41467-025-58972-3)
Supplement: Supplementary file 9 — Supplementary Data 7 [file 41467_2025_58972_MOESM9_ESM.xlsx]

## Sheet: Sheet1
T1D instrumental variables used in the MR analysis. OR=Odds ratio; eaf= effect allele frequency; se=standard error
SNP	chr	pos	effect_allele.exposure	other_allele.exposure	effect_allele.outcome	other_allele.outcome	beta.exposure	beta.outcome	OR.outcome	eaf.exposure	eaf.outcome	id.outcome	originalname.outcome	se.outcome	samplesize.outcome	pval.outcome	outcome	se.exposure	pval.exposure	exposure.proteinNames	exposure	Fstatistic.exposure
rs180743	16	28507644	G	C	G	C	-1.02044	-0.110469	0.895414	0.404971	0.423	ebi-a-GCST90014023	Type 1 diabetes	0.014402	520580	1.71989e-14	Type 1 diabetes || id:ebi-a-GCST90014023	0.0547261	1.35e-77	APOBR	OID30246	347.685
rs6897932	5	35874575	T	C	T	C	-0.440006	-0.079818	0.923284	0.236311	0.286	ebi-a-GCST90014023	Type 1 diabetes	0.015652	520580	3.40001e-07	Type 1 diabetes || id:ebi-a-GCST90014023	0.0623817	1.75e-12	IL7R	OID21136	49.7511
rs72802342	16	75234872	A	C	A	C	-0.703543	0.226299	1.25395	0.0855072	0.0803	ebi-a-GCST90014023	Type 1 diabetes	0.025261	520580	3.29003e-19	Type 1 diabetes || id:ebi-a-GCST90014023	0.0983894	8.64e-13	CPA1	OID20280	51.131
rs72802342	16	75234872	A	C	A	C	-1.36248	0.226299	1.25395	0.0864553	0.0803	ebi-a-GCST90014023	Type 1 diabetes	0.025261	520580	3.29003e-19	Type 1 diabetes || id:ebi-a-GCST90014023	0.0974663	2.1e-44	CTRB1	OID21150	195.412
rs72802342	16	75234872	A	C	A	C	-0.55333	0.226299	1.25395	0.0869565	0.0803	ebi-a-GCST90014023	Type 1 diabetes	0.025261	520580	3.29003e-19	Type 1 diabetes || id:ebi-a-GCST90014023	0.0991019	2.36e-08	PNLIPRP1	OID31122	31.1749
