# Supplementary material for: Genetics of circulating proteins in newborn babies at high risk of type 1 diabetes
Source: Nat Commun. 2025 Apr 22;16:3750. doi: 10.1038/s41467-025-58972-3 (PMC12015297; doi:10.1038/s41467-025-58972-3)
Supplement: Supplementary file 10 — Supplementary Data 8 [file 41467_2025_58972_MOESM10_ESM.xlsx]

## Sheet: Sheet1
STROBE-MR: Mendelian randomization checklist
Item No.	Section	Subsection	Item component	Checklist Item	Relevant text from manuscript
1	TITLE and ABSTRACT	-	-	Indicate Mendelian randomization (MR) as the study’s design in the title and/or the abstract if that is a main purpose of the study	N/A
2	INTRODUCTION	Background	-	Explain the scientific background and rationale for the reported study. What is the exposure? Is a potential causal relationship between exposure and outcome plausible? Justify why MR is a helpful method to address the study question	Both Olink and SomaScan technologies have been employed to measure plasma protein levels in tens of thousands of individuals. By integrating genotype data available for the same individuals, hundreds of genetic variants have been linked to both protein levels (protein quantitative trait loci - pQTL) and complex diseases 3–5. These findings are important since they provide a genetic anchor to expl…
3	-	Objectives	-	State specific objectives clearly, including pre-specified causal hypotheses (if any). State that MR is a method that, under specific assumptions, intends to estimate causal effects	We have established a protocol for quantifying the levels of circulating proteins from dried blood spots in 695 newborn babies enrolled in the GPPAD POInT trial7 to identify post-natal proteomic signatures at birth and investigate their association with T1D. Imputed genotype data were also available for the same newborns. By generating pQTL profiles and combining these with genetic colocalization…
4	METHODS	Study design and data sources	a	Setting: Describe the study design and the underlying population, if possible. Describe the setting, locations, and relevant dates, including periods of recruitment, exposure, follow-up, and data collection, when available.	1050 children were enrolled in the POInT trial (a randomized double-blind placebo-controlled prevention trial for T1D). Consent to donate samples to the GPPAD-biobank was obtained for 770 children, for whom dried blood spots (DBS) samples for DNA extraction, protein measurements, as well as clinical follow-up data were available.
4	-	-	b	Participants: Give the eligibility criteria, and the sources and methods of selection of participants. Report the sample size, and whether any power or sample size calculations were carried out prior to the main analysis	The R package PowerEQTL was used to generate power curves as a function of minor allele frequency (MAF; supplementary figure 5). For the calculation, the sample size was set to 695 and the significance threshold to 5x10-8. Since the protein levels were inverse normal transformed, the outcome standard deviation was set to 1.
4	-	-	c	Describe measurement, quality control and selection of genetic variants	For the outcome data, the utilised T1D GWAS study (accession number GCST90014023) is the result of inverse-variance weighted meta-analysis of 9 European cohorts. The meta-analysis has a combined sample size of 18,942 patients with T1D and 501,638 controls. The lead pQTL variants from the COJO conditional analysis (p-value < 5x10-8) were used as instrumental variables
4	-	-	d	For each exposure, outcome, and other relevant variables, describe methods of assessment and diagnostic criteria for diseases	Described in the original study
4	-	-	e	Provide details of ethics committee approval and participant informed consent, if relevant	Consent to donate samples to the GPPAD-biobank was obtained for 770 children, for whom dried blood spots (DBS) samples for DNA extraction, protein measurements, as well as clinical follow-up data were available. The informed consent was obtained in accordance with country-specific guidelines and ethical review board requirements, providing written and verbal information explaining the objectives …
5	-	Assumptions	-	Explicitly state the three core IV assumptions for the main analysis (relevance, independence and exclusion restriction) as well assumptions for any additional or sensitivity analysis	1) For two-sample Mendelian randomization, the instrumental variables (SNPs) are required to be associated with the exposure (i.e. protein levels). The top independent pQTL for both cis- and trans-pQTL SNPs identified by GCTA-COJO were therefore used as instrumental variables. 2) We performed statistical colocalization analysis between pQTLs (both cis and trans signals) and established T1D GWAS s…
6	-	Statistical methods: main analysis	a	Describe how quantitative variables were handled in the analyses (i.e., scale, units, model)	Since only the lead pQTL for each cis or trans signal for each of the proteins was used as instrument, the Wald ratio test was performed.
6	-	-	b	Describe how genetic variants were handled in the analyses and, if applicable, how their weights were selected	The lead pQTL variants from the COJO conditional analysis (p-value < 5x10-8) were used as instrumental variables (Supplementary Data 1 and 7). The same instrumental variables were extracted from the T1D summary statistics
6	-	-	c	Describe the MR estimator (e.g. two-stage least squares, Wald ratio) and related statistics. Detail the included covariates and, in case of two-sample MR, whether the same covariate set was used for adjustment in the two samples	Since only the lead pQTL for each cis or trans signal for each of the proteins was used as instrument, the Wald ratio test was performed.
6	-	-	d	Explain how missing data were addressed	N/A
6	-	-	e	If applicable, indicate how multiple testing was addressed	P-values were adjusted for multiple test correction using the Bonferroni method and a corrected p-value < 0.05 was considered significant.
7	-	Assessment of assumptions	-	Describe any methods or prior knowledge used to assess the assumptions or justify their validity	We performed statistical colocalization analysis between pQTLs (both cis and trans signals) and established T1D GWAS signals from the largest meta-analysis to date. The F-statistic was used to test the strength of the association between the instrumental variables and the exposure. All the instrumental variables had an F-statistic > 15.
8	-	Sensitivity analyses and additional analyses	-	Describe any sensitivity analyses or additional analyses performed (e.g. comparison of effect estimates from different approaches, independent replication, bias analytic techniques, validation of instruments, simulations)	We performed statistical colocalization analysis between pQTLs (both cis and trans signals) and established T1D GWAS signals from the largest meta-analysis to date. The F-statistic was used to test the strength of the association between the instrumental variables and the exposure. All the instrumental variables had an F-statistic > 15.
9	-	Software and pre-registration	a	Name statistical software and package(s), including version and settings used	We implemented the MR analyses using the TwoSampleMR R package, using the mr_wald_ratio function. We performed colocalization using the Coloc.fast function from https://github.com/tobyjohnson/gtx/blob/526120435bb3e29c39fc71604eee03a371ec3753/R/coloc.R
9	-	Software and pre-registration	b	State whether the study protocol and details were pre-registered (as well as when and where)	N/A
10	RESULTS	Descriptive data	a	Report the numbers of individuals at each stage of included studies and reasons for exclusion. Consider use of a flow diagram	Olink: The samples of 770 children from the GPPAD POINT trial were processed by the Helmholtz Munich proteomics core facility. Reports were generated with data for 2941 proteins from the Olink Explore assay which comprises eight panels targeting inflammation (Inflammation I and II), oncology (Oncology I and II), cardiometabolic (Cardiometabolic I and II) and neurological (Neurology I and II) prot…
10	-	-	b	Report summary statistics for phenotypic exposure(s), outcome(s), and other relevant variables (e.g. means, SDs, proportions)	Olink: reported in both Supplementary Data 1 and Supplementary Data 7. GWAS: Supplementary Data 7
10	-	-	c	If the data sources include meta-analyses of previous studies, provide the assessments of heterogeneity across these studies	Described in the original study
10	-	-	d-i	Provide justification of the similarity of the genetic variant-exposure associations between the exposure and outcome samples	N/A
10	-	-	d-ii	Provide information on the number of individuals who overlap between the exposure and outcome studies	No overlap between study participants
11	-	Main results	a	Report the associations between genetic variant and exposure, and between genetic variant and outcome, preferably on an interpretable scale	Supplementary Data 7
11	-	-	b	Report MR estimates of the relationship between exposure and outcome, and the measures of uncertainty from the MR analysis, on an interpretable scale, such as odds ratio or relative risk per SD difference	Table 1
11	-	-	c	If relevant, consider translating estimates of relative risk into absolute risk for a meaningful time period	N/A
11	-	-	d	Consider plots to visualize results (e.g. forest plot, scatterplot of associations between genetic variants and outcome versus between genetic variants and exposure)	N/A
12	-	Assessment of assumptions	a	Report the assessment of the validity of the assumptions	We performed statistical colocalization analysis between pQTLs (both cis and trans signals) and established T1D GWAS signals from the largest meta-analysis to date
12	-	-	b	Report any additional statistics (e.g., assessments of heterogeneity across genetic variants, such as I2, Q statistic or E-value)	We performed statistical colocalization analysis between pQTLs (both cis and trans signals) and established T1D GWAS signals from the largest meta-analysis to date
13	-	Sensitivity analyses and additional analyses	a	Report any sensitivity analyses to assess the robustness of the main results to violations of the assumptions	We performed statistical colocalization analysis between pQTLs (both cis and trans signals) and established T1D GWAS signals from the largest meta-analysis to date
13	-	-	b	Report results from other sensitivity analyses or additional analyses	We performed statistical colocalization analysis between pQTLs (both cis and trans signals) and established T1D GWAS signals from the largest meta-analysis to date
13	-	-	c	Report any assessment of direction of causal relationship (e.g., bidirectional MR)	N/A
13	-	-	d	When relevant, report and compare with estimates from non-MR analyses	We performed statistical colocalization analysis between pQTLs (both cis and trans signals) and established T1D GWAS signals from the largest meta-analysis to date
13	-	-	e	Consider additional plots to visualize results (e.g., leave-one-out analyses)	N/A
14	DISCUSSION	Key results	-	Summarize key results with reference to study objectives	We identified three T1D-colocalizing pQTLs potentially causally associated with disease aetiology.
15	-	Limitations	-	Discuss limitations of the study, taking into account the validity of the IV assumptions, other sources of potential bias, and imprecision. Discuss both direction and magnitude of any potential bias and any efforts to address them	The identification of a causal association of protein levels with T1D is based on statistical analysis and it is constrained by the limited number of instrumental variables.
16	-	Interpretation	a	Meaning: Give a cautious overall interpretation of results in the context of their limitations and in comparison with other studies	We identified three T1D-colocalizing pQTLs potentially causally associated with disease aetiology. The colocalizing proteins are related to pancreatic function and insulin signalling.
16	-	-	b	Mechanism: Discuss underlying biological mechanisms that could drive a potential causal relationship between the investigated exposure and the outcome, and whether the gene-environment equivalence assumption is reasonable. Use causal language carefully, clarifying that IV estimates may provide causal effects only under certain assumptions	An extended section of the results can be found in the discussion
16	-	-	c	Clinical relevance: Discuss whether the results have clinical or public policy relevance, and to what extent they inform effect sizes of possible interventions	Altogether, these results raise the possibility of early protein biomarker identification, which can potentially be used to refine the genetic risk score used to enrol babies in the current study.
17	-	Generalizability	-	Discuss the generalizability of the study results (a) to other populations, (b) across other exposure periods/timings, and (c) across other levels of exposure	The study comes with several limitations with are discussed in the main text
18	-	Funding	-	Describe sources of funding and the role of funders in the present study and, if applicable, sources of funding for the databases and original study or studies on which the present study is based	The current work is funded by Bundesministerium für Bildung und Forschung (grant No. 01KX1818) and The Leona M. and Harry B. Helmsley Charitable Trust (grant no. G-2018PG-T1D022; G-2018PG-T1D023; G-2103-05036).
19	-	Data and data sharing	-	Provide the data used to perform all analyses or report where and how the data can be accessed, and reference these sources in the article. Provide the statistical code needed to reproduce the results in the article, or report whether the code is publicly accessible and if so, where	The summary statistics for the significant pQTLs, and the results from colocalization are available in the Supplementary Data. The full pQTL summary statistics are available for download from the Type 1 Diabetes Knowledge Portal (type1diabetesgenetics.org)
20	-	Conflicts of Interest	-	All authors should declare all potential conflicts of interest	The authors declare no competing interests.
